# Supplementary material for: Prioritizing Genetic Contributors to Cortical Alterations in 22q11.2 Deletion Syndrome Using Imaging Transcriptomics
Source: Cereb Cortex. 2021 Feb 26;31(7):3285–98. doi: 10.1093/cercor/bhab008 (PMC8196250; doi:10.1093/cercor/bhab008)
Supplement: SupplementaryTables_15_16_17_miRNA_Analysis_111220_bhab008 [file supplementarytables_15_16_17_mirna_analysis_111220_bhab008.xlsx]

## Sheet: Table S15
Table S15. MicroRNAs (miRNAs) found to be significantly differentially expressed in prefrontal cortex (PFC) or hippocampus (HP) in 22q11DS mouse models, and accounted for by DGCR8 haploinsufficiency in Stark et al., (2008) or Earls et al., (2012). MiRNAs are listed by study and brain region.
miRNA Original Name	miRNA Original Version	Converted miRNA v21.0 Name	miRNA Accession ID	Study	Brain Region	Mouse Age
miR-99b	9.1	miR-99b-5p	MIMAT0000132	Stark 2008	PFC	8 weeks
miR-125b	9.1	miR-125b-5p	MIMAT0000136	Stark 2008	PFC	8 weeks
miR-133a	9.1	miR-133a-3p	MIMAT0000145	Stark 2008	PFC	8 weeks
miR-134	9.1	miR-134-5p	MIMAT0000146	Stark 2008	PFC	8 weeks
miR-140*	9.1	miR-140-3p	MIMAT0000152	Stark 2008	PFC	8 weeks
miR-151	9.1	miR-151-3p	MIMAT0000161	Stark 2008	PFC	8 weeks
miR-154	9.1	miR-154-5p	MIMAT0000164	Stark 2008	PFC	8 weeks
miR-185	9.1	miR-185-5p	MIMAT0000214	Stark 2008	PFC	8 weeks
miR-186	9.1	miR-186-5p	MIMAT0000215	Stark 2008	PFC	8 weeks
miR-194	9.1	miR-194-5p	MIMAT0000224	Stark 2008	PFC	8 weeks
miR-122a	9.1	miR-122-5p	MIMAT0000246	Stark 2008	PFC	8 weeks
miR-299	9.1	miR-299a-5p	MIMAT0000377	Stark 2008	PFC	8 weeks
miR-106b	9.1	miR-106b-5p	MIMAT0000386	Stark 2008	PFC	8 weeks
miR-192	9.1	miR-192-5p	MIMAT0000517	Stark 2008	PFC	8 weeks
miR-18	9.1	miR-18a-5p	MIMAT0000528	Stark 2008	PFC	8 weeks
miR-22	9.1	miR-22-3p	MIMAT0000531	Stark 2008	PFC	8 weeks
miR-93	9.1	miR-93-5p	MIMAT0000540	Stark 2008	PFC	8 weeks
miR-103	9.1	miR-103-3p	MIMAT0000546	Stark 2008	PFC	8 weeks
miR-323	9.1	miR-323-3p	MIMAT0000551	Stark 2008	PFC	8 weeks
miR-324-5p	9.1	miR-324-5p	MIMAT0000555	Stark 2008	PFC	8 weeks
miR-324-3p	9.1	miR-324-3p	MIMAT0000556	Stark 2008	PFC	8 weeks
miR-325	9.1	miR-325-5p	MIMAT0000558	Stark 2008	PFC	8 weeks
miR-329	9.1	miR-329-3p	MIMAT0000567	Stark 2008	PFC	8 weeks
miR-337	9.1	miR-337-3p	MIMAT0000578	Stark 2008	PFC	8 weeks
miR-338	9.1	miR-338-3p	MIMAT0000582	Stark 2008	PFC	8 weeks
miR-342	9.1	miR-342-3p	MIMAT0000590	Stark 2008	PFC	8 weeks
miR-345	9.1	miR-345-5p	MIMAT0000595	Stark 2008	PFC	8 weeks
miR-350	9.1	miR-350-3p	MIMAT0000605	Stark 2008	PFC	8 weeks
miR-107	9.1	miR-107-3p	MIMAT0000647	Stark 2008	PFC	8 weeks
miR-25	9.1	miR-25-3p	MIMAT0000652	Stark 2008	PFC	8 weeks
miR-100	9.1	miR-100-5p	MIMAT0000655	Stark 2008	PFC	8 weeks
miR-212	9.1	miR-212-3p	MIMAT0000659	Stark 2008	PFC	8 weeks
miR-224	9.1	miR-224-5p	MIMAT0000671	Stark 2008	PFC	8 weeks
miR-362	9.1	miR-362-5p	MIMAT0000706	Stark 2008	PFC	8 weeks
miR-377	9.1	miR-377-3p	MIMAT0000741	Stark 2008	PFC	8 weeks
miR-378	9.1	miR-378a-5p	MIMAT0000742	Stark 2008	PFC	8 weeks
miR-383	9.1	miR-383-5p	MIMAT0000748	Stark 2008	PFC	8 weeks
miR-409	9.1	miR-409-3p	MIMAT0001090	Stark 2008	PFC	8 weeks
miR-412	9.1	miR-412-3p	MIMAT0001094	Stark 2008	PFC	8 weeks
miR-425	9.1	miR-425-3p	MIMAT0001342	Stark 2008	PFC	8 weeks
miR-467*	9.1	miR-467a-5p	MIMAT0003409	Stark 2008	PFC	8 weeks
miR-532	9.1	miR-532-5p	MIMAT0002889	Stark 2008	PFC	8 weeks
miR-540	9.1	miR-540-3p	MIMAT0003167	Stark 2008	PFC	8 weeks
miR-541	9.1	miR-541-5p	MIMAT0003170	Stark 2008	PFC	8 weeks
miR-494	9.1	miR-494-3p	MIMAT0003182	Stark 2008	PFC	8 weeks
miR-291b-5p	9.1	miR-291b-5p	MIMAT0003189	Stark 2008	PFC	8 weeks
miR-744	9.1	miR-744-5p	MIMAT0004187	Stark 2008	PFC	8 weeks
miR-665	9.1	miR-665-3p	MIMAT0003733	Stark 2008	PFC	8 weeks
miR-770-3p	9.1	miR-770-3p	MIMAT0003891	Stark 2008	PFC	8 weeks
miR-669a	9.1	miR-669a-5p	MIMAT0003477	Stark 2008	PFC	8 weeks
miR-673	9.1	miR-673-5p	MIMAT0003739	Stark 2008	PFC	8 weeks
miR-674	9.1	miR-674-5p	MIMAT0003740	Stark 2008	PFC	8 weeks
miR-674*	9.1	miR-674-3p	MIMAT0003741	Stark 2008	PFC	8 weeks
miR-455-3p	9.1	miR-455-3p	MIMAT0003742	Stark 2008	PFC	8 weeks
miR-491	9.1	miR-491-5p	MIMAT0003486	Stark 2008	PFC	8 weeks
miR-700	9.1	miR-700-3p	MIMAT0003490	Stark 2008	PFC	8 weeks
miR-708	9.1	miR-708-3p	MIMAT0003498	Stark 2008	PFC	8 weeks
miR-505	9.1	miR-505-3p	MIMAT0003513	Stark 2008	PFC	8 weeks
miR-676*	9.1	miR-676-5p	MIMAT0003781	Stark 2008	PFC	8 weeks
miR-134	9.1	miR-134-5p	MIMAT0000146	Stark 2008	HP	8 weeks
miR-140*	9.1	miR-140-3p	MIMAT0000152	Stark 2008	HP	8 weeks
miR-151	9.1	miR-151-3p	MIMAT0000161	Stark 2008	HP	8 weeks
miR-153	9.1	miR-153-3p	MIMAT0000163	Stark 2008	HP	8 weeks
miR-185	9.1	miR-185-5p	MIMAT0000214	Stark 2008	HP	8 weeks
miR-194	9.1	miR-194-5p	MIMAT0000224	Stark 2008	HP	8 weeks
miR-106b	9.1	miR-106b-5p	MIMAT0000386	Stark 2008	HP	8 weeks
miR-200a	9.1	miR-200a-3p	MIMAT0000519	Stark 2008	HP	8 weeks
miR-18	9.1	miR-18a-5p	MIMAT0000528	Stark 2008	HP	8 weeks
miR-29a	9.1	miR-29a-3p	MIMAT0000535	Stark 2008	HP	8 weeks
miR-29c	9.1	miR-29c-3p	MIMAT0000536	Stark 2008	HP	8 weeks
miR-93	9.1	miR-93-5p	MIMAT0000540	Stark 2008	HP	8 weeks
miR-323	9.1	miR-323-3p	MIMAT0000551	Stark 2008	HP	8 weeks
miR-325	9.1	miR-325-5p	MIMAT0000558	Stark 2008	HP	8 weeks
miR-212	9.1	miR-212-3p	MIMAT0000659	Stark 2008	HP	8 weeks
miR-224	9.1	miR-224-5p	MIMAT0000671	Stark 2008	HP	8 weeks
miR-362	9.1	miR-362-5p	MIMAT0000706	Stark 2008	HP	8 weeks
miR-422b	9.1	miR-378a-3p	MIMAT0003151	Stark 2008	HP	8 weeks
miR-379	9.1	miR-379-5p	MIMAT0000743	Stark 2008	HP	8 weeks
miR-383	9.1	miR-383-5p	MIMAT0000748	Stark 2008	HP	8 weeks
miR-409	9.1	miR-409-3p	MIMAT0001090	Stark 2008	HP	8 weeks
miR-532	9.1	miR-532-5p	MIMAT0002889	Stark 2008	HP	8 weeks
miR-540	9.1	miR-540-3p	MIMAT0003167	Stark 2008	HP	8 weeks
miR-494	9.1	miR-494-3p	MIMAT0003182	Stark 2008	HP	8 weeks
miR-669a	9.1	miR-669a-5p	MIMAT0003477	Stark 2008	HP	8 weeks
miR-673	9.1	miR-673-5p	MIMAT0003739	Stark 2008	HP	8 weeks
miR-674	9.1	miR-674-5p	MIMAT0003740	Stark 2008	HP	8 weeks
miR-674*	9.1	miR-674-3p	MIMAT0003741	Stark 2008	HP	8 weeks
miR-491	9.1	miR-491-5p	MIMAT0003486	Stark 2008	HP	8 weeks
miR-708	9.1	miR-708-3p	MIMAT0003498	Stark 2008	HP	8 weeks
miR-185	14	miR-185-5p	MIMAT0000214	Earls 2012	HP	16 weeks
miR-299*	14	NA	NA	Earls 2012	HP	16 weeks
miR-337-3p	14	miR-337-3p	MIMAT0000578	Earls 2012	HP	16 weeks
miR-411	14	miR-411-5p	MIMAT0004747	Earls 2012	HP	16 weeks
miR-411*	14	NA	NA	Earls 2012	HP	16 weeks
miR-874	14	miR-874-3p	MIMAT0004853	Earls 2012	HP	16 weeks
miR-374	14	miR-374b-5p	MIMAT0003727	Earls 2012	HP	16 weeks
miR-379	14	miR-379-5p	MIMAT0000743	Earls 2012	HP	16 weeks
miR-337-5p	14	miR-337-5p	MIMAT0004644	Earls 2012	HP	16 weeks
miR-329	14	miR-329-3p	MIMAT0000567	Earls 2012	HP	16 weeks
miR-674*	14	NA	NA	Earls 2012	HP	16 weeks
miR-323-3p	14	miR-323-3p	MIMAT0000551	Earls 2012	HP	16 weeks
miR-582-5p	14	miR-582-5p	MIMAT0005291	Earls 2012	HP	16 weeks
miR-98	14	miR-98-5p	MIMAT0000545	Earls 2012	HP	16 weeks
miR-672	14	miR-672-5p	MIMAT0003735	Earls 2012	HP	16 weeks
miR-25	14	miR-25-3p	MIMAT0000652	Earls 2012	HP	16 weeks
miR-421	14	miR-421-3p	MIMAT0004869	Earls 2012	HP	16 weeks
miR-409-5p	14	miR-409-5p	MIMAT0004746	Earls 2012	HP	16 weeks
miR-872	14	miR-872-5p	MIMAT0004934	Earls 2012	HP	16 weeks
miR-532-3p	14	miR-532-3p	MIMAT0004781	Earls 2012	HP	16 weeks
miR-425	14	miR-425-5p	MIMAT0004750	Earls 2012	HP	16 weeks
miR-341	14	miR-341-3p	MIMAT0000588	Earls 2012	HP	16 weeks
miR-532-5p	14	miR-532-5p	MIMAT0002889	Earls 2012	HP	16 weeks
miR-378	14	miR-378a-3p	MIMAT0003151	Earls 2012	HP	16 weeks
miR-192	14	miR-192-5p	MIMAT0000517	Earls 2012	HP	16 weeks
miR-380-3p	14	miR-380-3p	MIMAT0000745	Earls 2012	HP	16 weeks
miR-541	14	miR-541-5p	MIMAT0003170	Earls 2012	HP	16 weeks
miR-873	14	miR-873a-5p	MIMAT0004936	Earls 2012	HP	16 weeks
miR-186	14	miR-186-5p	MIMAT0000215	Earls 2012	HP	16 weeks
miR-378*	14	NA	NA	Earls 2012	HP	16 weeks
miR-361	14	miR-361-5p	MIMAT0000704	Earls 2012	HP	16 weeks
miR-467b	14	miR-467b-5p	MIMAT0005448	Earls 2012	HP	16 weeks
miR-151-5p	14	miR-151-5p	MIMAT0004536	Earls 2012	HP	16 weeks
miR-28	14	miR-28a-5p	MIMAT0000653	Earls 2012	HP	16 weeks
miR-22*	14	NA	NA	Earls 2012	HP	16 weeks
miR-409-3p	14	miR-409-3p	MIMAT0001090	Earls 2012	HP	16 weeks
miR-340-3p	14	miR-340-3p	MIMAT0000586	Earls 2012	HP	16 weeks
miR-350	14	miR-350-3p	MIMAT0000605	Earls 2012	HP	16 weeks
miR-331-3p	14	miR-331-3p	MIMAT0000571	Earls 2012	HP	16 weeks
miR-423-5p	14	miR-423-5p	MIMAT0004825	Earls 2012	HP	16 weeks
miR-382	14	miR-382-5p	MIMAT0000747	Earls 2012	HP	16 weeks
miR-139-5p	14	miR-139-5p	MIMAT0000656	Earls 2012	HP	16 weeks
miR-377	14	miR-377-3p	MIMAT0000741	Earls 2012	HP	16 weeks
miR-342-3p	14	miR-342-3p	MIMAT0000590	Earls 2012	HP	16 weeks
miR-15b	14	miR-15b-5p	MIMAT0000124	Earls 2012	HP	16 weeks
miR-338-3p	14	miR-338-3p	MIMAT0000582	Earls 2012	HP	16 weeks
miR-335-3p	14	miR-335-3p	MIMAT0004704	Earls 2012	HP	16 weeks
miR-485	14	miR-485-5p	MIMAT0003128	Earls 2012	HP	16 weeks
miR-23b	14	miR-23b-3p	MIMAT0000125	Earls 2012	HP	16 weeks
miR-676	14	miR-676-3p	MIMAT0003782	Earls 2012	HP	16 weeks

## Sheet: TableS16
Table S16. Unique experimentally validated gene targets of microRNAs (miRNAs) with any evidence type in miRTarBase v7.0 found to be significantly differentially expressed in prefrontal cortex (PFC) or hippocampus (HP) in 22q11DS mouse models, and accounted for by DGCR8 haploinsufficiency in Stark et al., (2008) or Earls et al., (2012). Differentially expressed miRNAs targeting each gene are liste…
Target Gene (HGNC Symbol)	Target Gene (Entrez ID)	miRNA Study Source 1	miRNA Study Source 2	miRNA Study Source 3	miRNA Study Source 4	miRNA Study Source 5	miRNA Study Source 6	miRNA Study Source 7	miRNA Study Source 8	miRNA Study Source 9	miRNA Study Source 10	miRNA Study Source 11	miRNA Study Source 12	miRNA Study Source 13	miRNA Study Source 14	miRNA Study Source 15	miRNA Study Source 16	miRNA Study Source 17	miRNA Study Source 18	miRNA Study Source 19	miRNA Study Source 20	miRNA Study Source 21	miRNA Study Source 22	miRNA Study Source 23	miRNA Study Source 24	miRNA Study Source 25	miRNA Study Source 26	miRNA Study Source 27	miRNA Study Source 28
A1BG	1	miR-200a-3p, Stark-HP
A1CF	29974	miR-106b-5p, Stark-HP	miR-106b-5p, Stark-PFC	miR-134-5p, Stark-HP	miR-134-5p, Stark-PFC	miR-93-5p, Stark-HP	miR-93-5p, Stark-PFC
A2M	2	miR-122-5p, Stark-PFC	miR-98-5p, Earls-HP
AACS	65985	miR-122-5p, Stark-PFC
AADACL3	126767	miR-185-5p, Earls-HP	miR-185-5p, Stark-HP	miR-185-5p, Stark-PFC
AAED1	195827	miR-25-3p, Earls-HP	miR-25-3p, Stark-PFC	miR-485-5p, Earls-HP
AAK1	22848	miR-106b-5p, Stark-HP	miR-106b-5p, Stark-PFC	miR-324-3p, Stark-PFC	miR-329-3p, Earls-HP	miR-329-3p, Stark-PFC	miR-331-3p, Earls-HP	miR-377-3p, Earls-HP	miR-377-3p, Stark-PFC	miR-378a-5p, Stark-PFC	miR-93-5p, Stark-HP	miR-93-5p, Stark-PFC
AAR2	25980	miR-331-3p, Earls-HP	miR-361-5p, Earls-HP	miR-423-5p, Earls-HP
AARS	16	miR-324-5p, Stark-PFC	miR-331-3p, Earls-HP	miR-744-5p, Stark-PFC
AARS2	57505	miR-23b-3p, Earls-HP	miR-378a-5p, Stark-PFC
AASDHPPT	60496	miR-186-5p, Earls-HP	miR-186-5p, Stark-PFC	miR-192-5p, Earls-HP	miR-192-5p, Stark-PFC	miR-194-5p, Stark-HP	miR-194-5p, Stark-PFC	miR-377-3p, Earls-HP	miR-377-3p, Stark-PFC	miR-409-3p, Earls-HP	miR-409-3p, Stark-HP	miR-409-3p, Stark-PFC	miR-412-3p, Stark-PFC	miR-98-5p, Earls-HP
ABCA1	19	miR-106b-5p, Stark-HP	miR-106b-5p, Stark-PFC	miR-93-5p, Stark-HP	miR-93-5p, Stark-PFC
ABCA12	26154	miR-329-3p, Earls-HP	miR-329-3p, Stark-PFC
ABCA2	20	miR-485-5p, Earls-HP
ABCA3	21	miR-409-5p, Earls-HP
ABCA6	23460	miR-122-5p, Stark-PFC
ABCA8	10351	miR-192-5p, Earls-HP	miR-192-5p, Stark-PFC
ABCB1	5243	miR-186-5p, Earls-HP	miR-186-5p, Stark-PFC
ABCB10	23456	miR-192-5p, Earls-HP	miR-192-5p, Stark-PFC
ABCB7	22	miR-485-5p, Earls-HP
ABCC1	4363	miR-125b-5p, Stark-PFC	miR-134-5p, Stark-HP	miR-134-5p, Stark-PFC	miR-224-5p, Stark-HP	miR-224-5p, Stark-PFC	miR-23b-3p, Earls-HP	miR-345-5p, Stark-PFC	miR-98-5p, Earls-HP
ABCC12	94160	miR-153-3p, Stark-HP
ABCC3	8714	miR-192-5p, Earls-HP	miR-192-5p, Stark-PFC
ABCC4	10257	miR-125b-5p, Stark-PFC	miR-23b-3p, Earls-HP	miR-324-5p, Stark-PFC
ABCC5	10057	miR-185-5p, Earls-HP	miR-185-5p, Stark-HP	miR-185-5p, Stark-PFC	miR-423-5p, Earls-HP	miR-491-5p, Stark-HP	miR-491-5p, Stark-PFC	miR-98-5p, Earls-HP
ABCC6	368	miR-15b-5p, Earls-HP	miR-329-3p, Earls-HP	miR-329-3p, Stark-PFC
ABCD2	225	miR-411-5p, Earls-HP
ABCE1	6059	miR-29a-3p, Stark-HP	miR-29c-3p, Stark-HP
ABCF1	23	miR-122-5p, Stark-PFC	miR-23b-3p, Earls-HP	miR-374b-5p, Earls-HP	miR-455-3p, Stark-PFC	miR-485-5p, Earls-HP	miR-98-5p, Earls-HP
ABCF2	10061	miR-122-5p, Stark-PFC	miR-186-5p, Earls-HP	miR-186-5p, Stark-PFC	miR-25-3p, Earls-HP	miR-25-3p, Stark-PFC	miR-532-3p, Earls-HP
ABCF3	55324	miR-329-3p, Earls-HP	miR-329-3p, Stark-PFC	miR-340-3p, Earls-HP	miR-455-3p, Stark-PFC
ABCG2	9429	miR-192-5p, Earls-HP	miR-192-5p, Stark-PFC	miR-212-3p, Stark-HP	miR-212-3p, Stark-PFC	miR-374b-5p, Earls-HP
ABCG4	64137	miR-185-5p, Earls-HP	miR-185-5p, Stark-HP	miR-185-5p, Stark-PFC
ABCG8	64241	miR-106b-5p, Stark-HP	miR-106b-5p, Stark-PFC	miR-411-5p, Earls-HP	miR-455-3p, Stark-PFC	miR-93-5p, Stark-HP	miR-93-5p, Stark-PFC
ABHD15	116236	miR-106b-5p, Stark-HP	miR-106b-5p, Stark-PFC	miR-335-3p, Earls-HP	miR-378a-5p, Stark-PFC	miR-411-5p, Earls-HP	miR-485-5p, Earls-HP	miR-93-5p, Stark-HP	miR-93-5p, Stark-PFC
ABHD17B	51104	miR-485-5p, Earls-HP
ABHD17C	58489	miR-106b-5p, Stark-HP	miR-106b-5p, Stark-PFC	miR-98-5p, Earls-HP
ABHD18	80167	miR-106b-5p, Stark-HP	miR-106b-5p, Stark-PFC	miR-133a-3p, Stark-PFC	miR-329-3p, Earls-HP	miR-329-3p, Stark-PFC	miR-374b-5p, Earls-HP	miR-378a-5p, Stark-PFC	miR-93-5p, Stark-HP	miR-93-5p, Stark-PFC
ABHD2	11057	miR-106b-5p, Stark-HP	miR-106b-5p, Stark-PFC	miR-15b-5p, Earls-HP	miR-186-5p, Earls-HP	miR-186-5p, Stark-PFC	miR-340-3p, Earls-HP	miR-532-3p, Earls-HP	miR-93-5p, Stark-HP	miR-93-5p, Stark-PFC
ABHD5	51099	miR-379-5p, Earls-HP	miR-379-5p, Stark-HP
ABI2	10152	miR-106b-5p, Stark-HP	miR-106b-5p, Stark-PFC	miR-331-3p, Earls-HP	miR-361-5p, Earls-HP	miR-532-3p, Earls-HP	miR-93-5p, Stark-HP	miR-93-5p, Stark-PFC
ABI3	51225	miR-744-5p, Stark-PFC
ABL1	25	miR-125b-5p, Stark-PFC	miR-29a-3p, Stark-HP	miR-342-3p, Earls-HP	miR-342-3p, Stark-PFC	miR-423-5p, Earls-HP	miR-455-3p, Stark-PFC	miR-744-5p, Stark-PFC
ABL2	27	miR-122-5p, Stark-PFC	miR-139-5p, Earls-HP	miR-140-3p, Stark-HP	miR-140-3p, Stark-PFC	miR-15b-5p, Earls-HP	miR-378a-5p, Stark-PFC
ABLIM1	3983	miR-100-5p, Stark-PFC	miR-122-5p, Stark-PFC	miR-153-3p, Stark-HP	miR-329-3p, Earls-HP	miR-329-3p, Stark-PFC	miR-331-3p, Earls-HP	miR-411-5p, Earls-HP
ABR	29	miR-18a-5p, Stark-HP	miR-18a-5p, Stark-PFC
ABRACL	58527	miR-378a-5p, Stark-PFC
ABRAXAS2	23172	miR-186-5p, Earls-HP	miR-186-5p, Stark-PFC
ABT1	29777	miR-186-5p, Earls-HP	miR-186-5p, Stark-PFC	miR-379-5p, Earls-HP	miR-379-5p, Stark-HP	miR-98-5p, Earls-HP
ABTB1	80325	miR-125b-5p, Stark-PFC
ABTB2	25841	miR-106b-5p, Stark-HP	miR-106b-5p, Stark-PFC
ACAA2	10449	miR-186-5p, Earls-HP	miR-186-5p, Stark-PFC
ACACA	31	miR-324-3p, Stark-PFC	miR-378a-3p, Earls-HP	miR-378a-3p, Stark-HP	miR-494-3p, Stark-HP	miR-494-3p, Stark-PFC
ACACB	32	miR-425-5p, Earls-HP
ACADM	34	miR-98-5p, Earls-HP
ACADSB	36	miR-106b-5p, Stark-HP	miR-106b-5p, Stark-PFC	miR-192-5p, Earls-HP	miR-192-5p, Stark-PFC	miR-532-5p, Earls-HP	miR-532-5p, Stark-HP	miR-532-5p, Stark-PFC	miR-93-5p, Stark-HP	miR-93-5p, Stark-PFC
ACAP2	23527	miR-106b-5p, Stark-HP	miR-106b-5p, Stark-PFC	miR-154-5p, Stark-PFC	miR-329-3p, Earls-HP	miR-329-3p, Stark-PFC	miR-378a-3p, Earls-HP	miR-378a-3p, Stark-HP	miR-409-5p, Earls-HP	miR-505-3p, Stark-PFC	miR-93-5p, Stark-HP	miR-93-5p, Stark-PFC
ACAP3	116983	miR-18a-5p, Stark-HP	miR-18a-5p, Stark-PFC
ACAT1	38	miR-23b-3p, Earls-HP
ACBD5	91452	miR-106b-5p, Stark-HP	miR-106b-5p, Stark-PFC	miR-455-3p, Stark-PFC	miR-93-5p, Stark-HP	miR-93-5p, Stark-PFC
ACBD7	414149	miR-194-5p, Stark-HP	miR-194-5p, Stark-PFC	miR-485-5p, Earls-HP
ACER2	340485	miR-106b-5p, Stark-HP	miR-106b-5p, Stark-PFC	miR-122-5p, Stark-PFC	miR-140-3p, Stark-HP	miR-140-3p, Stark-PFC	miR-505-3p, Stark-PFC	miR-541-5p, Earls-HP	miR-541-5p, Stark-PFC	miR-93-5p, Stark-HP	miR-93-5p, Stark-PFC	miR-98-5p, Earls-HP
ACER3	55331	miR-186-5p, Earls-HP	miR-186-5p, Stark-PFC	miR-335-3p, Earls-HP
ACHE	43	miR-212-3p, Stark-HP	miR-212-3p, Stark-PFC
ACIN1	22985	miR-106b-5p, Stark-HP	miR-106b-5p, Stark-PFC	miR-18a-5p, Stark-HP	miR-18a-5p, Stark-PFC	miR-324-5p, Stark-PFC	miR-331-3p, Earls-HP	miR-93-5p, Stark-HP	miR-93-5p, Stark-PFC
ACKR3	57007	miR-100-5p, Stark-PFC	miR-98-5p, Earls-HP
ACLY	47	miR-125b-5p, Stark-PFC	miR-22-3p, Stark-PFC	miR-324-3p, Stark-PFC	miR-361-5p, Earls-HP
ACOT12	134526	miR-186-5p, Earls-HP	miR-186-5p, Stark-PFC
ACOT2	10965	miR-485-5p, Earls-HP
ACOT7	11332	miR-324-3p, Stark-PFC
ACOT9	23597	miR-106b-5p, Stark-HP	miR-106b-5p, Stark-PFC	miR-122-5p, Stark-PFC	miR-338-3p, Earls-HP	miR-338-3p, Stark-PFC	miR-342-3p, Earls-HP	miR-342-3p, Stark-PFC	miR-377-3p, Earls-HP	miR-377-3p, Stark-PFC	miR-455-3p, Stark-PFC	miR-93-5p, Stark-HP	miR-93-5p, Stark-PFC	miR-98-5p, Earls-HP
ACOX1	51	miR-106b-5p, Stark-HP	miR-106b-5p, Stark-PFC	miR-15b-5p, Earls-HP	miR-342-3p, Earls-HP	miR-342-3p, Stark-PFC	miR-455-3p, Stark-PFC	miR-491-5p, Stark-HP	miR-491-5p, Stark-PFC	miR-93-5p, Stark-HP	miR-93-5p, Stark-PFC
ACP1	52	miR-25-3p, Earls-HP	miR-25-3p, Stark-PFC
ACP6	51205	miR-122-5p, Stark-PFC
ACSF3	197322	miR-192-5p, Earls-HP	miR-192-5p, Stark-PFC
ACSL1	2180	miR-154-5p, Stark-PFC	miR-192-5p, Earls-HP	miR-192-5p, Stark-PFC
ACSL3	2181	miR-100-5p, Stark-PFC
ACSL4	2182	miR-106b-5p, Stark-HP	miR-106b-5p, Stark-PFC	miR-186-5p, Earls-HP	miR-186-5p, Stark-PFC	miR-212-3p, Stark-HP	miR-212-3p, Stark-PFC	miR-374b-5p, Earls-HP	miR-378a-3p, Earls-HP	miR-378a-3p, Stark-HP	miR-93-5p, Stark-HP	miR-93-5p, Stark-PFC
ACSL6	23305	miR-532-3p, Earls-HP
ACSM2A	123876	miR-374b-5p, Earls-HP
ACSM2B	348158	miR-374b-5p, Earls-HP
ACSS1	84532	miR-125b-5p, Stark-PFC	miR-25-3p, Earls-HP	miR-25-3p, Stark-PFC
ACSS3	79611	miR-23b-3p, Earls-HP
ACTA1	58	miR-98-5p, Earls-HP
ACTB	60	miR-100-5p, Stark-PFC	miR-324-5p, Stark-PFC	miR-378a-3p, Earls-HP	miR-378a-3p, Stark-HP	miR-412-3p, Stark-PFC	miR-455-3p, Stark-PFC	miR-744-5p, Stark-PFC
ACTC1	70	miR-139-5p, Earls-HP	miR-25-3p, Earls-HP	miR-25-3p, Stark-PFC	miR-378a-5p, Stark-PFC
ACTG1	71	miR-331-3p, Earls-HP	miR-342-3p, Earls-HP	miR-342-3p, Stark-PFC	miR-361-5p, Earls-HP	miR-423-5p, Earls-HP	miR-485-5p, Earls-HP	miR-744-5p, Stark-PFC	miR-99b-5p, Stark-PFC
ACTL6A	86	miR-18a-5p, Stark-HP	miR-18a-5p, Stark-PFC	miR-25-3p, Earls-HP	miR-25-3p, Stark-PFC
ACTL8	81569	miR-186-5p, Earls-HP	miR-186-5p, Stark-PFC	miR-98-5p, Earls-HP
ACTN4	81	miR-185-5p, Earls-HP	miR-185-5p, Stark-HP	miR-185-5p, Stark-PFC	miR-23b-3p, Earls-HP	miR-324-3p, Stark-PFC	miR-324-5p, Stark-PFC	miR-378a-5p, Stark-PFC	miR-744-5p, Stark-PFC
ACTR1A	10121	miR-331-3p, Earls-HP	miR-455-3p, Stark-PFC
ACTR1B	10120	miR-100-5p, Stark-PFC	miR-192-5p, Earls-HP	miR-192-5p, Stark-PFC	miR-99b-5p, Stark-PFC
ACTR2	10097	miR-106b-5p, Stark-HP	miR-106b-5p, Stark-PFC	miR-15b-5p, Earls-HP	miR-192-5p, Earls-HP	miR-192-5p, Stark-PFC	miR-378a-5p, Stark-PFC	miR-93-5p, Stark-HP	miR-93-5p, Stark-PFC
ACTR3B	57180	miR-15b-5p, Earls-HP
ACTR5	79913	miR-122-5p, Stark-PFC	miR-337-3p, Earls-HP	miR-337-3p, Stark-PFC
ACVR1	90	miR-186-5p, Earls-HP	miR-186-5p, Stark-PFC	miR-338-3p, Earls-HP	miR-338-3p, Stark-PFC
ACVR1B	91	miR-106b-5p, Stark-HP	miR-106b-5p, Stark-PFC	miR-153-3p, Stark-HP	miR-342-3p, Earls-HP	miR-342-3p, Stark-PFC	miR-541-5p, Earls-HP	miR-541-5p, Stark-PFC	miR-93-5p, Stark-HP	miR-93-5p, Stark-PFC
ACVR1C	130399	miR-122-5p, Stark-PFC	miR-22-3p, Stark-PFC	miR-412-3p, Stark-PFC	miR-676-5p, Stark-PFC
ACVR2A	92	miR-15b-5p, Earls-HP	miR-186-5p, Earls-HP	miR-186-5p, Stark-PFC	miR-192-5p, Earls-HP	miR-192-5p, Stark-PFC
ACVR2B	93	miR-140-3p, Stark-HP	miR-140-3p, Stark-PFC	miR-192-5p, Earls-HP	miR-192-5p, Stark-PFC	miR-194-5p, Stark-HP	miR-194-5p, Stark-PFC	miR-23b-3p, Earls-HP	miR-374b-5p, Earls-HP
ADA	100	miR-98-5p, Earls-HP
ADA2	51816	miR-455-3p, Stark-PFC
ADAM10	102	miR-122-5p, Stark-PFC
ADAM12	8038	miR-29a-3p, Stark-HP	miR-29c-3p, Stark-HP
ADAM15	8751	miR-18a-5p, Stark-HP	miR-18a-5p, Stark-PFC
ADAM17	6868	miR-122-5p, Stark-PFC	miR-23b-3p, Earls-HP	miR-338-3p, Earls-HP	miR-338-3p, Stark-PFC
ADAM28	10863	miR-23b-3p, Earls-HP
ADAM9	8754	miR-329-3p, Earls-HP	miR-329-3p, Stark-PFC
ADAMTS14	140766	miR-423-5p, Earls-HP
ADAMTS17	170691	miR-139-5p, Earls-HP
ADAMTS4	9507	miR-329-3p, Earls-HP	miR-329-3p, Stark-PFC	miR-335-3p, Earls-HP	miR-377-3p, Earls-HP	miR-377-3p, Stark-PFC
ADAMTS5	11096	miR-98-5p, Earls-HP
ADAMTS8	11095	miR-335-3p, Earls-HP
ADAMTS9	56999	miR-29a-3p, Stark-HP	miR-329-3p, Earls-HP	miR-329-3p, Stark-PFC
ADAMTSL1	92949	miR-25-3p, Earls-HP	miR-25-3p, Stark-PFC
ADAP1	11033	miR-224-5p, Stark-HP	miR-224-5p, Stark-PFC
ADAP2	55803	miR-744-5p, Stark-PFC
ADAR	103	miR-106b-5p, Stark-HP	miR-106b-5p, Stark-PFC	miR-93-5p, Stark-HP	miR-93-5p, Stark-PFC
ADARB1	104	miR-140-3p, Stark-HP	miR-140-3p, Stark-PFC	miR-93-5p, Stark-HP	miR-93-5p, Stark-PFC
ADAT1	23536	miR-134-5p, Stark-HP	miR-134-5p, Stark-PFC	miR-378a-5p, Stark-PFC
ADAT2	134637	miR-106b-5p, Stark-HP	miR-106b-5p, Stark-PFC	miR-93-5p, Stark-HP	miR-93-5p, Stark-PFC
ADCY1	107	miR-212-3p, Stark-HP	miR-212-3p, Stark-PFC	miR-331-3p, Earls-HP
ADCY2	108	miR-122-5p, Stark-PFC
ADCY7	113	miR-338-3p, Earls-HP	miR-338-3p, Stark-PFC	miR-874-3p, Earls-HP
ADCY9	115	miR-331-3p, Earls-HP	miR-744-5p, Stark-PFC	miR-98-5p, Earls-HP
ADCYAP1	116	miR-335-3p, Earls-HP
ADCYAP1R1	117	miR-329-3p, Earls-HP	miR-329-3p, Stark-PFC	miR-340-3p, Earls-HP	miR-377-3p, Earls-HP	miR-377-3p, Stark-PFC
ADD1	118	miR-106b-5p, Stark-HP	miR-106b-5p, Stark-PFC	miR-93-5p, Stark-HP	miR-93-5p, Stark-PFC
ADD2	119	miR-185-5p, Earls-HP	miR-185-5p, Stark-HP	miR-185-5p, Stark-PFC	miR-374b-5p, Earls-HP
ADD3	120	miR-23b-3p, Earls-HP	miR-374b-5p, Earls-HP
ADGRB2	576	miR-324-5p, Stark-PFC
ADGRE2	30817	miR-98-5p, Earls-HP
ADGRF2	222611	miR-18a-5p, Stark-HP	miR-18a-5p, Stark-PFC
ADGRG1	9289	miR-98-5p, Earls-HP
ADGRG6	57211	miR-192-5p, Earls-HP	miR-192-5p, Stark-PFC
ADGRL1	22859	miR-140-3p, Stark-HP	miR-140-3p, Stark-PFC	miR-491-5p, Stark-HP	miR-491-5p, Stark-PFC
ADGRL2	23266	miR-455-3p, Stark-PFC
ADGRL4	64123	miR-139-5p, Earls-HP
ADH5	128	miR-106b-5p, Stark-HP	miR-106b-5p, Stark-PFC	miR-455-3p, Stark-PFC	miR-98-5p, Earls-HP
ADIPOR2	79602	miR-186-5p, Earls-HP	miR-186-5p, Stark-PFC	miR-98-5p, Earls-HP
ADIRF	10974	miR-423-5p, Earls-HP
ADK	132	miR-532-3p, Earls-HP
ADM	133	miR-125b-5p, Stark-PFC	miR-380-3p, Earls-HP	miR-382-5p, Earls-HP	miR-485-5p, Earls-HP
ADM2	79924	miR-122-5p, Stark-PFC	miR-345-5p, Stark-PFC
ADNP2	22850	miR-200a-3p, Stark-HP	miR-224-5p, Stark-HP	miR-224-5p, Stark-PFC
ADO	84890	miR-122-5p, Stark-PFC	miR-29c-3p, Stark-HP	miR-378a-5p, Stark-PFC	miR-382-5p, Earls-HP
ADORA2B	136	miR-377-3p, Earls-HP	miR-377-3p, Stark-PFC
ADORA3	140	miR-15b-5p, Earls-HP	miR-324-5p, Stark-PFC
ADRA2B	151	miR-15b-5p, Earls-HP
ADRB3	155	miR-329-3p, Earls-HP	miR-329-3p, Stark-PFC
ADRM1	11047	miR-125b-5p, Stark-PFC	miR-744-5p, Stark-PFC
ADSL	158	miR-455-3p, Stark-PFC
ADSS	159	miR-383-5p, Stark-HP	miR-383-5p, Stark-PFC
AEN	64782	miR-186-5p, Earls-HP	miR-186-5p, Stark-PFC	miR-25-3p, Earls-HP	miR-25-3p, Stark-PFC	miR-491-5p, Stark-HP	miR-491-5p, Stark-PFC
AFAP1L1	134265	miR-192-5p, Earls-HP	miR-192-5p, Stark-PFC
AFDN	4301	miR-15b-5p, Earls-HP
AFF1	4299	miR-106b-5p, Stark-HP	miR-106b-5p, Stark-PFC	miR-329-3p, Earls-HP	miR-329-3p, Stark-PFC	miR-361-5p, Earls-HP	miR-93-5p, Stark-HP	miR-93-5p, Stark-PFC
AFF2	2334	miR-185-5p, Earls-HP	miR-185-5p, Stark-HP	miR-185-5p, Stark-PFC
AFF4	27125	miR-15b-5p, Earls-HP	miR-18a-5p, Stark-HP	miR-18a-5p, Stark-PFC	miR-374b-5p, Earls-HP	miR-425-5p, Earls-HP	miR-532-3p, Earls-HP
AFMID	125061	miR-335-3p, Earls-HP
AFP	174	miR-106b-5p, Stark-HP	miR-106b-5p, Stark-PFC
AFTPH	54812	miR-133a-3p, Stark-PFC	miR-374b-5p, Earls-HP
AGAP1	116987	miR-29a-3p, Stark-HP	miR-29c-3p, Stark-HP	miR-324-5p, Stark-PFC
AGAP9	642517	miR-122-5p, Stark-PFC	miR-455-3p, Stark-PFC	miR-485-5p, Earls-HP
AGBL3	340351	miR-186-5p, Earls-HP	miR-186-5p, Stark-PFC
AGBL5	60509	miR-25-3p, Earls-HP	miR-25-3p, Stark-PFC	miR-340-3p, Earls-HP	miR-485-5p, Earls-HP
AGFG1	3267	miR-18a-5p, Stark-HP	miR-18a-5p, Stark-PFC
AGFG2	3268	miR-106b-5p, Stark-HP	miR-106b-5p, Stark-PFC	miR-324-3p, Stark-PFC	miR-93-5p, Stark-HP	miR-93-5p, Stark-PFC
AGK	55750	miR-378a-3p, Earls-HP	miR-378a-3p, Stark-HP	miR-582-5p, Earls-HP
AGL	178	miR-192-5p, Earls-HP	miR-192-5p, Stark-PFC	miR-455-3p, Stark-PFC
AGMAT	79814	miR-106b-5p, Stark-HP	miR-106b-5p, Stark-PFC	miR-25-3p, Earls-HP	miR-25-3p, Stark-PFC	miR-324-3p, Stark-PFC	miR-93-5p, Stark-HP	miR-93-5p, Stark-PFC
AGO1	26523	miR-106b-5p, Stark-HP	miR-106b-5p, Stark-PFC	miR-185-5p, Earls-HP	miR-185-5p, Stark-HP	miR-185-5p, Stark-PFC	miR-186-5p, Earls-HP	miR-186-5p, Stark-PFC	miR-194-5p, Stark-HP	miR-194-5p, Stark-PFC	miR-212-3p, Stark-HP	miR-212-3p, Stark-PFC	miR-25-3p, Earls-HP	miR-25-3p, Stark-PFC	miR-29a-3p, Stark-HP	miR-324-5p, Stark-PFC	miR-378a-3p, Earls-HP	miR-378a-3p, Stark-HP	miR-455-3p, Stark-PFC	miR-744-5p, Stark-PFC	miR-93-5p, Stark-HP	miR-93-5p, Stark-PFC
AGO2	27161	miR-15b-5p, Earls-HP	miR-185-5p, Earls-HP	miR-185-5p, Stark-HP	miR-185-5p, Stark-PFC	miR-186-5p, Earls-HP	miR-186-5p, Stark-PFC	miR-192-5p, Earls-HP	miR-192-5p, Stark-PFC	miR-329-3p, Earls-HP	miR-329-3p, Stark-PFC	miR-412-3p, Stark-PFC
AGO3	192669	miR-106b-5p, Stark-HP	miR-106b-5p, Stark-PFC	miR-122-5p, Stark-PFC	miR-329-3p, Earls-HP	miR-329-3p, Stark-PFC	miR-378a-5p, Stark-PFC	miR-455-3p, Stark-PFC	miR-93-5p, Stark-HP	miR-93-5p, Stark-PFC
AGO4	192670	miR-15b-5p, Earls-HP	miR-582-5p, Earls-HP
AGPAT2	10555	miR-744-5p, Stark-PFC
AGPAT3	56894	miR-100-5p, Stark-PFC	miR-744-5p, Stark-PFC
AGPAT5	55326	miR-15b-5p, Earls-HP	miR-186-5p, Earls-HP	miR-186-5p, Stark-PFC	miR-192-5p, Earls-HP	miR-192-5p, Stark-PFC	miR-676-5p, Stark-PFC
AGPS	8540	miR-329-3p, Earls-HP	miR-329-3p, Stark-PFC	miR-335-3p, Earls-HP	miR-494-3p, Stark-HP	miR-494-3p, Stark-PFC	miR-98-5p, Earls-HP
AGTRAP	57085	miR-340-3p, Earls-HP	miR-532-3p, Earls-HP
AGXT2	64902	miR-485-5p, Earls-HP
AHCTF1	25909	miR-186-5p, Earls-HP	miR-186-5p, Stark-PFC
AHCY	191	miR-140-3p, Stark-HP	miR-140-3p, Stark-PFC
AHCYL2	23382	miR-185-5p, Earls-HP	miR-185-5p, Stark-HP	miR-185-5p, Stark-PFC	miR-98-5p, Earls-HP
AHDC1	27245	miR-423-5p, Earls-HP
AHI1	54806	miR-18a-5p, Stark-HP	miR-18a-5p, Stark-PFC
AHNAK	79026	miR-324-5p, Stark-PFC
AHNAK2	113146	miR-15b-5p, Earls-HP
AHR	196	miR-29a-3p, Stark-HP	miR-383-5p, Stark-HP	miR-383-5p, Stark-PFC	miR-455-3p, Stark-PFC	miR-98-5p, Earls-HP
AHRR	57491	miR-125b-5p, Stark-PFC	miR-18a-5p, Stark-HP	miR-18a-5p, Stark-PFC
AHSA1	10598	miR-99b-5p, Stark-PFC
AHSA2	130872	miR-192-5p, Earls-HP	miR-192-5p, Stark-PFC
AIFM2	84883	miR-140-3p, Stark-HP	miR-140-3p, Stark-PFC	miR-15b-5p, Earls-HP	miR-342-3p, Earls-HP	miR-342-3p, Stark-PFC	miR-377-3p, Earls-HP	miR-377-3p, Stark-PFC	miR-532-3p, Earls-HP
AIG1	51390	miR-15b-5p, Earls-HP	miR-340-3p, Earls-HP
AIMP1	9255	miR-186-5p, Earls-HP	miR-186-5p, Stark-PFC
AIMP2	7965	miR-744-5p, Stark-PFC
AIRE	326	miR-409-5p, Earls-HP
AJAP1	55966	miR-329-3p, Earls-HP	miR-329-3p, Stark-PFC	miR-335-3p, Earls-HP	miR-423-5p, Earls-HP	miR-494-3p, Stark-HP	miR-494-3p, Stark-PFC
AK2	204	miR-423-5p, Earls-HP	miR-98-5p, Earls-HP
AK3	50808	miR-122-5p, Stark-PFC	miR-324-5p, Stark-PFC
AK4	205	miR-342-3p, Earls-HP	miR-342-3p, Stark-PFC	miR-485-5p, Earls-HP	miR-98-5p, Earls-HP
AKAIN1	642597	miR-329-3p, Earls-HP	miR-329-3p, Stark-PFC
AKAP1	8165	miR-409-5p, Earls-HP
AKAP10	11216	miR-25-3p, Earls-HP	miR-25-3p, Stark-PFC	miR-331-3p, Earls-HP
AKAP11	11215	miR-106b-5p, Stark-HP	miR-106b-5p, Stark-PFC	miR-122-5p, Stark-PFC	miR-15b-5p, Earls-HP	miR-186-5p, Earls-HP	miR-186-5p, Stark-PFC	miR-192-5p, Earls-HP	miR-192-5p, Stark-PFC	miR-23b-3p, Earls-HP	miR-329-3p, Earls-HP	miR-329-3p, Stark-PFC	miR-93-5p, Stark-HP	miR-93-5p, Stark-PFC
AKAP12	9590	miR-186-5p, Earls-HP	miR-186-5p, Stark-PFC
AKAP13	11214	miR-423-5p, Earls-HP
AKAP17A	8227	miR-134-5p, Stark-HP	miR-134-5p, Stark-PFC
AKAP2	11217	miR-125b-5p, Stark-PFC	miR-378a-5p, Stark-PFC	miR-98-5p, Earls-HP
AKAP5	9495	miR-122-5p, Stark-PFC
AKAP6	9472	miR-411-5p, Earls-HP
AKAP7	9465	miR-192-5p, Earls-HP	miR-192-5p, Stark-PFC
AKAP8	10270	miR-98-5p, Earls-HP
AKAP8L	26993	miR-378a-5p, Stark-PFC
AKAP9	10142	miR-192-5p, Earls-HP	miR-192-5p, Stark-PFC
AKIRIN1	79647	miR-224-5p, Stark-HP	miR-224-5p, Stark-PFC	miR-331-3p, Earls-HP
AKNA	80709	miR-485-5p, Earls-HP
AKR1A1	10327	miR-186-5p, Earls-HP	miR-186-5p, Stark-PFC
AKR1B10	57016	miR-15b-5p, Earls-HP	miR-98-5p, Earls-HP
AKR1C3	8644	miR-98-5p, Earls-HP
AKR1D1	6718	miR-335-3p, Earls-HP
AKR7A2	8574	miR-106b-5p, Stark-HP	miR-106b-5p, Stark-PFC	miR-134-5p, Stark-HP	miR-134-5p, Stark-PFC	miR-345-5p, Stark-PFC	miR-93-5p, Stark-HP	miR-93-5p, Stark-PFC
AKR7L	246181	miR-122-5p, Stark-PFC
AKT1	207	miR-100-5p, Stark-PFC	miR-125b-5p, Stark-PFC	miR-185-5p, Earls-HP	miR-185-5p, Stark-HP	miR-185-5p, Stark-PFC	miR-192-5p, Earls-HP	miR-192-5p, Stark-PFC	miR-22-3p, Stark-PFC	miR-374b-5p, Earls-HP	miR-378a-3p, Earls-HP	miR-378a-3p, Stark-HP	miR-409-3p, Earls-HP	miR-409-3p, Stark-HP	miR-409-3p, Stark-PFC	miR-494-3p, Stark-HP	miR-494-3p, Stark-PFC
AKT1S1	84335	miR-185-5p, Earls-HP	miR-185-5p, Stark-HP	miR-185-5p, Stark-PFC
AKT2	208	miR-29a-3p, Stark-HP	miR-29c-3p, Stark-HP	miR-744-5p, Stark-PFC
AKT3	10000	miR-122-5p, Stark-PFC	miR-15b-5p, Earls-HP	miR-29a-3p, Stark-HP	miR-29c-3p, Stark-HP	miR-361-5p, Earls-HP	miR-708-3p, Stark-HP	miR-708-3p, Stark-PFC
AKTIP	64400	miR-106b-5p, Stark-HP	miR-106b-5p, Stark-PFC	miR-541-5p, Earls-HP	miR-541-5p, Stark-PFC	miR-93-5p, Stark-HP	miR-93-5p, Stark-PFC
ALCAM	214	miR-192-5p, Earls-HP	miR-192-5p, Stark-PFC
ALDH16A1	126133	miR-186-5p, Earls-HP	miR-186-5p, Stark-PFC
ALDH18A1	5832	miR-744-5p, Stark-PFC
ALDH1A3	220	miR-329-3p, Earls-HP	miR-329-3p, Stark-PFC
ALDH1B1	219	miR-186-5p, Earls-HP	miR-186-5p, Stark-PFC	miR-383-5p, Stark-HP	miR-383-5p, Stark-PFC	miR-99b-5p, Stark-PFC
ALDH3B1	221	miR-15b-5p, Earls-HP
ALDH4A1	8659	miR-379-5p, Earls-HP	miR-379-5p, Stark-HP
ALDH5A1	7915	miR-192-5p, Earls-HP	miR-192-5p, Stark-PFC	miR-29a-3p, Stark-HP
ALDH7A1	501	miR-377-3p, Earls-HP	miR-377-3p, Stark-PFC
ALDH9A1	223	miR-100-5p, Stark-PFC	miR-106b-5p, Stark-HP	miR-106b-5p, Stark-PFC	miR-185-5p, Earls-HP	miR-185-5p, Stark-HP	miR-185-5p, Stark-PFC	miR-192-5p, Earls-HP	miR-192-5p, Stark-PFC	miR-93-5p, Stark-HP	miR-93-5p, Stark-PFC
ALDOA	226	miR-122-5p, Stark-PFC	miR-23b-3p, Earls-HP	miR-324-3p, Stark-PFC	miR-324-5p, Stark-PFC	miR-378a-5p, Stark-PFC	miR-455-3p, Stark-PFC	miR-676-5p, Stark-PFC
ALDOB	229	miR-378a-3p, Earls-HP	miR-378a-3p, Stark-HP
ALDOC	230	miR-133a-3p, Stark-PFC	miR-423-5p, Earls-HP
ALG1	56052	miR-122-5p, Stark-PFC
ALG10	84920	miR-192-5p, Earls-HP	miR-192-5p, Stark-PFC
ALG10B	144245	miR-186-5p, Earls-HP	miR-186-5p, Stark-PFC	miR-192-5p, Earls-HP	miR-192-5p, Stark-PFC	miR-485-5p, Earls-HP
ALG14	199857	miR-122-5p, Stark-PFC	miR-18a-5p, Stark-HP	miR-18a-5p, Stark-PFC	miR-25-3p, Earls-HP	miR-25-3p, Stark-PFC	miR-582-5p, Earls-HP
ALG3	10195	miR-100-5p, Stark-PFC	miR-98-5p, Earls-HP
ALG8	79053	miR-98-5p, Earls-HP
ALG9	79796	miR-338-3p, Earls-HP	miR-338-3p, Stark-PFC	miR-380-3p, Earls-HP	miR-455-3p, Stark-PFC
ALKBH1	8846	miR-378a-5p, Stark-PFC	miR-98-5p, Earls-HP
ALKBH4	54784	miR-212-3p, Stark-HP	miR-212-3p, Stark-PFC	miR-335-3p, Earls-HP	miR-676-5p, Stark-PFC
ALMS1	7840	miR-22-3p, Stark-PFC
ALOX12	239	miR-185-5p, Earls-HP	miR-185-5p, Stark-HP	miR-185-5p, Stark-PFC
ALOX5	240	miR-125b-5p, Stark-PFC
ALOX5AP	241	miR-122-5p, Stark-PFC	miR-338-3p, Earls-HP	miR-338-3p, Stark-PFC
ALPI	248	miR-134-5p, Stark-HP	miR-134-5p, Stark-PFC
ALX1	8092	miR-455-3p, Stark-PFC	miR-485-5p, Earls-HP
ALYREF	10189	miR-505-3p, Stark-PFC
AMBRA1	55626	miR-186-5p, Earls-HP	miR-186-5p, Stark-PFC	miR-331-3p, Earls-HP	miR-485-5p, Earls-HP
AMD1	262	miR-186-5p, Earls-HP	miR-186-5p, Stark-PFC	miR-212-3p, Stark-HP	miR-212-3p, Stark-PFC	miR-25-3p, Earls-HP	miR-25-3p, Stark-PFC	miR-324-3p, Stark-PFC	miR-455-3p, Stark-PFC	miR-582-5p, Earls-HP	miR-98-5p, Earls-HP
AMER1	139285	miR-15b-5p, Earls-HP	miR-29a-3p, Stark-HP	miR-29c-3p, Stark-HP
AMFR	267	miR-140-3p, Stark-HP	miR-140-3p, Stark-PFC	miR-29a-3p, Stark-HP	miR-29c-3p, Stark-HP	miR-505-3p, Stark-PFC
AMMECR1	9949	miR-192-5p, Earls-HP	miR-192-5p, Stark-PFC	miR-329-3p, Earls-HP	miR-329-3p, Stark-PFC	miR-98-5p, Earls-HP
AMMECR1L	83607	miR-15b-5p, Earls-HP
AMOT	154796	miR-15b-5p, Earls-HP
AMOTL1	154810	miR-15b-5p, Earls-HP	miR-23b-3p, Earls-HP
AMOTL2	51421	miR-185-5p, Earls-HP	miR-185-5p, Stark-HP	miR-185-5p, Stark-PFC	miR-532-3p, Earls-HP
AMPD3	272	miR-491-5p, Stark-HP	miR-491-5p, Stark-PFC
AMZ1	155185	miR-186-5p, Earls-HP	miR-186-5p, Stark-PFC	miR-324-5p, Stark-PFC
ANAPC1	64682	miR-100-5p, Stark-PFC	miR-744-5p, Stark-PFC
ANAPC10	10393	miR-192-5p, Earls-HP	miR-192-5p, Stark-PFC
ANAPC11	51529	miR-100-5p, Stark-PFC
ANAPC13	25847	miR-15b-5p, Earls-HP	miR-324-5p, Stark-PFC	miR-338-3p, Earls-HP	miR-338-3p, Stark-PFC
ANAPC15	25906	miR-192-5p, Earls-HP	miR-192-5p, Stark-PFC
ANAPC16	119504	miR-125b-5p, Stark-PFC	miR-340-3p, Earls-HP
ANAPC5	51433	miR-93-5p, Stark-HP	miR-93-5p, Stark-PFC
ANAPC7	51434	miR-106b-5p, Stark-HP	miR-106b-5p, Stark-PFC
ANG	283	miR-122-5p, Stark-PFC	miR-192-5p, Earls-HP	miR-192-5p, Stark-PFC	miR-409-3p, Earls-HP	miR-409-3p, Stark-HP	miR-409-3p, Stark-PFC	miR-874-3p, Earls-HP	miR-93-5p, Stark-HP	miR-93-5p, Stark-PFC
ANGEL2	90806	miR-133a-3p, Stark-PFC
ANGPT2	285	miR-125b-5p, Stark-PFC
ANGPT4	51378	miR-133a-3p, Stark-PFC	miR-485-5p, Earls-HP
ANGPTL3	27329	miR-374b-5p, Earls-HP
ANGPTL4	51129	miR-134-5p, Stark-HP	miR-134-5p, Stark-PFC
ANGPTL7	10218	miR-200a-3p, Stark-HP
ANK2	287	miR-122-5p, Stark-PFC
ANKDD1A	348094	miR-582-5p, Earls-HP
ANKEF1	63926	miR-154-5p, Stark-PFC
ANKFY1	51479	miR-106b-5p, Stark-HP	miR-106b-5p, Stark-PFC	miR-374b-5p, Earls-HP	miR-532-3p, Earls-HP	miR-93-5p, Stark-HP	miR-93-5p, Stark-PFC
ANKH	56172	miR-106b-5p, Stark-HP	miR-106b-5p, Stark-PFC	miR-93-5p, Stark-HP	miR-93-5p, Stark-PFC
ANKHD1	54882	miR-185-5p, Earls-HP	miR-185-5p, Stark-HP	miR-185-5p, Stark-PFC
ANKIB1	54467	miR-106b-5p, Stark-HP	miR-106b-5p, Stark-PFC	miR-25-3p, Earls-HP	miR-25-3p, Stark-PFC	miR-93-5p, Stark-HP	miR-93-5p, Stark-PFC
ANKLE1	126549	miR-329-3p, Earls-HP	miR-329-3p, Stark-PFC
ANKMY1	51281	miR-15b-5p, Earls-HP	miR-455-3p, Stark-PFC
ANKRD10	55608	miR-122-5p, Stark-PFC
ANKRD11	29123	miR-186-5p, Earls-HP	miR-186-5p, Stark-PFC	miR-582-5p, Earls-HP	miR-98-5p, Earls-HP
ANKRD12	23253	miR-106b-5p, Stark-HP	miR-106b-5p, Stark-PFC	miR-140-3p, Stark-HP	miR-140-3p, Stark-PFC	miR-93-5p, Stark-HP	miR-93-5p, Stark-PFC
ANKRD13A	88455	miR-192-5p, Earls-HP	miR-192-5p, Stark-PFC
ANKRD13B	124930	miR-15b-5p, Earls-HP	miR-423-5p, Earls-HP	miR-505-3p, Stark-PFC
ANKRD13C	81573	miR-106b-5p, Stark-HP	miR-106b-5p, Stark-PFC	miR-122-5p, Stark-PFC	miR-29c-3p, Stark-HP	miR-93-5p, Stark-HP	miR-93-5p, Stark-PFC
ANKRD13D	338692	miR-331-3p, Earls-HP	miR-505-3p, Stark-PFC
ANKRD17	26057	miR-186-5p, Earls-HP	miR-186-5p, Stark-PFC	miR-23b-3p, Earls-HP	miR-582-5p, Earls-HP
ANKRD18A	253650	miR-25-3p, Earls-HP	miR-25-3p, Stark-PFC	miR-532-3p, Earls-HP
ANKRD24	170961	miR-25-3p, Earls-HP	miR-25-3p, Stark-PFC
ANKRD26	22852	miR-186-5p, Earls-HP	miR-186-5p, Stark-PFC
ANKRD27	84079	miR-324-3p, Stark-PFC
ANKRD29	147463	miR-93-5p, Stark-HP	miR-93-5p, Stark-PFC
ANKRD33B	651746	miR-106b-5p, Stark-HP	miR-106b-5p, Stark-PFC	miR-125b-5p, Stark-PFC	miR-874-3p, Earls-HP	miR-93-5p, Stark-HP	miR-93-5p, Stark-PFC
ANKRD36	375248	miR-122-5p, Stark-PFC	miR-15b-5p, Earls-HP	miR-378a-5p, Stark-PFC
ANKRD40	91369	miR-362-5p, Stark-HP	miR-362-5p, Stark-PFC	miR-485-5p, Earls-HP
ANKRD42	338699	miR-186-5p, Earls-HP	miR-186-5p, Stark-PFC	miR-380-3p, Earls-HP	miR-423-5p, Earls-HP
ANKRD44	91526	miR-329-3p, Earls-HP	miR-329-3p, Stark-PFC	miR-335-3p, Earls-HP	miR-380-3p, Earls-HP	miR-383-5p, Stark-HP	miR-383-5p, Stark-PFC
ANKRD45	339416	miR-185-5p, Earls-HP	miR-185-5p, Stark-HP	miR-185-5p, Stark-PFC	miR-744-5p, Stark-PFC
ANKRD46	157567	miR-98-5p, Earls-HP
ANKRD49	54851	miR-342-3p, Earls-HP	miR-342-3p, Stark-PFC
ANKRD50	57182	miR-106b-5p, Stark-HP	miR-106b-5p, Stark-PFC	miR-93-5p, Stark-HP	miR-93-5p, Stark-PFC
ANKRD52	283373	miR-106b-5p, Stark-HP	miR-106b-5p, Stark-PFC	miR-331-3p, Earls-HP	miR-423-5p, Earls-HP	miR-744-5p, Stark-PFC	miR-93-5p, Stark-HP	miR-93-5p, Stark-PFC
ANKRD6	22881	miR-192-5p, Earls-HP	miR-192-5p, Stark-PFC
ANKRD62	342850	miR-378a-5p, Stark-PFC
ANKRD65	441869	miR-532-3p, Earls-HP
ANKRD9	122416	miR-122-5p, Stark-PFC
ANKS4B	257629	miR-106b-5p, Stark-HP	miR-106b-5p, Stark-PFC	miR-93-5p, Stark-HP	miR-93-5p, Stark-PFC
ANKZF1	55139	miR-186-5p, Earls-HP	miR-186-5p, Stark-PFC
ANLN	54443	miR-192-5p, Earls-HP	miR-192-5p, Stark-PFC
ANO3	63982	miR-186-5p, Earls-HP	miR-186-5p, Stark-PFC
ANO6	196527	miR-192-5p, Earls-HP	miR-192-5p, Stark-PFC
ANP32E	81611	miR-25-3p, Earls-HP	miR-25-3p, Stark-PFC	miR-485-5p, Earls-HP
ANTXR1	84168	miR-412-3p, Stark-PFC
ANTXR2	118429	miR-186-5p, Earls-HP	miR-186-5p, Stark-PFC	miR-342-3p, Earls-HP	miR-342-3p, Stark-PFC	miR-377-3p, Earls-HP	miR-377-3p, Stark-PFC
ANXA11	311	miR-122-5p, Stark-PFC	miR-25-3p, Earls-HP	miR-25-3p, Stark-PFC	miR-324-3p, Stark-PFC
ANXA2	302	miR-133a-3p, Stark-PFC
ANXA6	309	miR-324-5p, Stark-PFC
ANXA7	310	miR-122-5p, Stark-PFC	miR-324-5p, Stark-PFC
AOC3	8639	miR-335-3p, Earls-HP
AP1AR	55435	miR-93-5p, Stark-HP	miR-93-5p, Stark-PFC
AP1B1	162	miR-455-3p, Stark-PFC	miR-491-5p, Stark-HP	miR-491-5p, Stark-PFC
AP1G1	164	miR-106b-5p, Stark-HP	miR-106b-5p, Stark-PFC	miR-186-5p, Earls-HP	miR-186-5p, Stark-PFC	miR-582-5p, Earls-HP	miR-93-5p, Stark-HP	miR-93-5p, Stark-PFC
AP1S1	1174	miR-122-5p, Stark-PFC	miR-98-5p, Earls-HP
AP1S2	8905	miR-192-5p, Earls-HP	miR-192-5p, Stark-PFC
AP1S3	130340	miR-455-3p, Stark-PFC	miR-485-5p, Earls-HP
AP2A1	160	miR-324-3p, Stark-PFC
AP2A2	161	miR-331-3p, Earls-HP	miR-744-5p, Stark-PFC	miR-93-5p, Stark-HP	miR-93-5p, Stark-PFC
AP2B1	163	miR-106b-5p, Stark-HP	miR-106b-5p, Stark-PFC	miR-15b-5p, Earls-HP	miR-532-3p, Earls-HP	miR-744-5p, Stark-PFC
AP2M1	1173	miR-140-3p, Stark-HP	miR-140-3p, Stark-PFC	miR-15b-5p, Earls-HP	miR-224-5p, Stark-HP	miR-224-5p, Stark-PFC
AP2S1	1175	miR-423-5p, Earls-HP
AP3D1	8943	miR-425-5p, Earls-HP	miR-744-5p, Stark-PFC
AP3M1	26985	miR-100-5p, Stark-PFC	miR-15b-5p, Earls-HP	miR-185-5p, Earls-HP	miR-185-5p, Stark-HP	miR-185-5p, Stark-PFC	miR-25-3p, Earls-HP	miR-25-3p, Stark-PFC	miR-423-5p, Earls-HP	miR-455-3p, Stark-PFC
AP3M2	10947	miR-122-5p, Stark-PFC	miR-192-5p, Earls-HP	miR-192-5p, Stark-PFC
AP3S2	10239	miR-140-3p, Stark-HP	miR-140-3p, Stark-PFC	miR-18a-5p, Stark-HP	miR-18a-5p, Stark-PFC	miR-25-3p, Earls-HP	miR-25-3p, Stark-PFC	miR-455-3p, Stark-PFC
AP4B1	10717	miR-23b-3p, Earls-HP	miR-378a-5p, Stark-PFC
AP4S1	11154	miR-15b-5p, Earls-HP
AP5M1	55745	miR-134-5p, Stark-HP	miR-134-5p, Stark-PFC	miR-345-5p, Stark-PFC
AP5S1	55317	miR-15b-5p, Earls-HP
AP5Z1	9907	miR-140-3p, Stark-HP	miR-140-3p, Stark-PFC	miR-15b-5p, Earls-HP	miR-25-3p, Earls-HP	miR-25-3p, Stark-PFC	miR-744-5p, Stark-PFC
APBA1	320	miR-212-3p, Stark-HP	miR-212-3p, Stark-PFC
APBA3	9546	miR-100-5p, Stark-PFC
APBB1	322	miR-331-3p, Earls-HP
APBB2	323	miR-93-5p, Stark-HP	miR-93-5p, Stark-PFC
APC	324	miR-106b-5p, Stark-HP	miR-106b-5p, Stark-PFC	miR-125b-5p, Stark-PFC	miR-186-5p, Earls-HP	miR-186-5p, Stark-PFC	miR-192-5p, Earls-HP	miR-192-5p, Stark-PFC
APCDD1	147495	miR-382-5p, Earls-HP
APEH	327	miR-186-5p, Earls-HP	miR-186-5p, Stark-PFC
APEX1	328	miR-100-5p, Stark-PFC	miR-185-5p, Earls-HP	miR-185-5p, Stark-HP	miR-185-5p, Stark-PFC	miR-423-5p, Earls-HP
APH1A	51107	miR-491-5p, Stark-HP	miR-491-5p, Stark-PFC
API5	8539	miR-224-5p, Stark-HP	miR-224-5p, Stark-PFC	miR-411-5p, Earls-HP
APLN	8862	miR-125b-5p, Stark-PFC	miR-224-5p, Stark-HP	miR-224-5p, Stark-PFC
APLP2	334	miR-106b-5p, Stark-HP	miR-106b-5p, Stark-PFC	miR-93-5p, Stark-HP	miR-93-5p, Stark-PFC
APMAP	57136	miR-122-5p, Stark-PFC
APOA5	116519	miR-485-5p, Earls-HP
APOBEC3A	200315	miR-122-5p, Stark-PFC	miR-378a-5p, Stark-PFC
APOBEC3C	27350	miR-423-5p, Earls-HP
APOBEC3F	200316	miR-25-3p, Earls-HP	miR-25-3p, Stark-PFC	miR-455-3p, Stark-PFC	miR-485-5p, Earls-HP
APOF	319	miR-324-5p, Stark-PFC
APOH	350	miR-106b-5p, Stark-HP	miR-106b-5p, Stark-PFC	miR-378a-5p, Stark-PFC	miR-93-5p, Stark-HP	miR-93-5p, Stark-PFC
APOL2	23780	miR-383-5p, Stark-HP	miR-383-5p, Stark-PFC
APOL4	80832	miR-412-3p, Stark-PFC
APOL6	80830	miR-133a-3p, Stark-PFC	miR-331-3p, Earls-HP	miR-337-3p, Earls-HP	miR-337-3p, Stark-PFC	miR-374b-5p, Earls-HP	miR-485-5p, Earls-HP	miR-874-3p, Earls-HP
APOLD1	81575	miR-192-5p, Earls-HP	miR-192-5p, Stark-PFC	miR-324-3p, Stark-PFC
APOOL	139322	miR-200a-3p, Stark-HP
APOPT1	84334	miR-331-3p, Earls-HP
APP	351	miR-106b-5p, Stark-HP	miR-106b-5p, Stark-PFC	miR-15b-5p, Earls-HP	miR-455-3p, Stark-PFC	miR-532-3p, Earls-HP
APPL1	26060	miR-192-5p, Earls-HP	miR-192-5p, Stark-PFC	miR-324-3p, Stark-PFC	miR-335-3p, Earls-HP
APRT	353	miR-15b-5p, Earls-HP	miR-324-3p, Stark-PFC
APTX	54840	miR-342-3p, Earls-HP	miR-342-3p, Stark-PFC	miR-377-3p, Earls-HP	miR-377-3p, Stark-PFC	miR-485-5p, Earls-HP
AQP3	360	miR-185-5p, Earls-HP	miR-185-5p, Stark-HP	miR-185-5p, Stark-PFC	miR-874-3p, Earls-HP
AQP6	363	miR-194-5p, Stark-HP	miR-194-5p, Stark-PFC	miR-455-3p, Stark-PFC	miR-485-5p, Earls-HP	miR-98-5p, Earls-HP
AR	367	miR-185-5p, Earls-HP	miR-185-5p, Stark-HP	miR-185-5p, Stark-PFC	miR-361-5p, Earls-HP	miR-491-5p, Stark-HP	miR-491-5p, Stark-PFC
ARAF	369	miR-331-3p, Earls-HP
ARAP1	116985	miR-874-3p, Earls-HP
ARAP2	116984	miR-106b-5p, Stark-HP	miR-106b-5p, Stark-PFC	miR-335-3p, Earls-HP	miR-582-5p, Earls-HP	miR-93-5p, Stark-HP	miR-93-5p, Stark-PFC
ARC	23237	miR-185-5p, Earls-HP	miR-185-5p, Stark-HP	miR-185-5p, Stark-PFC	miR-378a-5p, Stark-PFC
ARCN1	372	miR-106b-5p, Stark-HP	miR-106b-5p, Stark-PFC	miR-15b-5p, Earls-HP	miR-361-5p, Earls-HP	miR-93-5p, Stark-HP	miR-93-5p, Stark-PFC	miR-98-5p, Earls-HP
AREG	374	miR-200a-3p, Stark-HP
AREL1	9870	miR-378a-5p, Stark-PFC	miR-98-5p, Earls-HP
ARF1	375	miR-153-3p, Stark-HP	miR-25-3p, Earls-HP	miR-25-3p, Stark-PFC	miR-324-5p, Stark-PFC
ARF3	377	miR-125b-5p, Stark-PFC	miR-329-3p, Earls-HP	miR-329-3p, Stark-PFC	miR-342-3p, Earls-HP	miR-342-3p, Stark-PFC	miR-377-3p, Earls-HP	miR-377-3p, Stark-PFC
ARF4	378	miR-361-5p, Earls-HP
ARF6	382	miR-18a-5p, Stark-HP	miR-18a-5p, Stark-PFC
ARFGAP2	84364	miR-324-5p, Stark-PFC
ARFGEF1	10565	miR-192-5p, Earls-HP	miR-192-5p, Stark-PFC
ARFGEF2	10564	miR-335-3p, Earls-HP
ARFGEF3	57221	miR-331-3p, Earls-HP
ARFIP1	27236	miR-23b-3p, Earls-HP
ARGFX	503582	miR-25-3p, Earls-HP	miR-25-3p, Stark-PFC	miR-378a-3p, Earls-HP	miR-378a-3p, Stark-HP	miR-411-5p, Earls-HP	miR-455-3p, Stark-PFC
ARHGAP1	392	miR-106b-5p, Stark-HP	miR-106b-5p, Stark-PFC	miR-93-5p, Stark-HP	miR-93-5p, Stark-PFC
ARHGAP11A	9824	miR-192-5p, Earls-HP	miR-192-5p, Stark-PFC	miR-485-5p, Earls-HP
ARHGAP12	94134	miR-106b-5p, Stark-HP	miR-106b-5p, Stark-PFC	miR-15b-5p, Earls-HP	miR-377-3p, Earls-HP	miR-377-3p, Stark-PFC	miR-494-3p, Stark-HP	miR-494-3p, Stark-PFC	miR-93-5p, Stark-HP	miR-93-5p, Stark-PFC
ARHGAP17	55114	miR-25-3p, Earls-HP	miR-25-3p, Stark-PFC	miR-324-3p, Stark-PFC
ARHGAP18	93663	miR-134-5p, Stark-HP	miR-134-5p, Stark-PFC
ARHGAP19	84986	miR-192-5p, Earls-HP	miR-192-5p, Stark-PFC
ARHGAP26	23092	miR-324-3p, Stark-PFC
ARHGAP27	201176	miR-329-3p, Earls-HP	miR-329-3p, Stark-PFC
ARHGAP28	79822	miR-98-5p, Earls-HP
ARHGAP29	9411	miR-192-5p, Earls-HP	miR-192-5p, Stark-PFC
ARHGAP32	9743	miR-139-5p, Earls-HP	miR-15b-5p, Earls-HP	miR-423-5p, Earls-HP	miR-93-5p, Stark-HP	miR-93-5p, Stark-PFC
ARHGAP35	2909	miR-106b-5p, Stark-HP	miR-106b-5p, Stark-PFC	miR-93-5p, Stark-HP	miR-93-5p, Stark-PFC
ARHGAP39	80728	miR-185-5p, Earls-HP	miR-185-5p, Stark-HP	miR-185-5p, Stark-PFC	miR-186-5p, Earls-HP	miR-186-5p, Stark-PFC	miR-425-3p, Stark-PFC
ARHGAP5	394	miR-494-3p, Stark-HP	miR-494-3p, Stark-PFC	miR-744-5p, Stark-PFC
ARHGAP6	395	miR-374b-5p, Earls-HP
ARHGDIA	396	miR-15b-5p, Earls-HP	miR-423-5p, Earls-HP	miR-485-5p, Earls-HP	miR-744-5p, Stark-PFC
ARHGEF1	9138	miR-331-3p, Earls-HP
ARHGEF10	9639	miR-192-5p, Earls-HP	miR-192-5p, Stark-PFC
ARHGEF10L	55160	miR-324-5p, Stark-PFC
ARHGEF12	23365	miR-329-3p, Earls-HP	miR-329-3p, Stark-PFC
ARHGEF18	23370	miR-106b-5p, Stark-HP	miR-106b-5p, Stark-PFC	miR-93-5p, Stark-HP	miR-93-5p, Stark-PFC
ARHGEF2	9181	miR-423-5p, Earls-HP	miR-744-5p, Stark-PFC
ARHGEF26	26084	miR-192-5p, Earls-HP	miR-192-5p, Stark-PFC	miR-22-3p, Stark-PFC
ARHGEF28	64283	miR-338-3p, Earls-HP	miR-338-3p, Stark-PFC
ARHGEF3	50650	miR-485-5p, Earls-HP
ARHGEF39	84904	miR-335-3p, Earls-HP	miR-378a-5p, Stark-PFC
ARHGEF40	55701	miR-192-5p, Earls-HP	miR-192-5p, Stark-PFC
ARHGEF5	7984	miR-122-5p, Stark-PFC
ARHGEF6	9459	miR-185-5p, Earls-HP	miR-185-5p, Stark-HP	miR-185-5p, Stark-PFC
ARHGEF7	8874	miR-106b-5p, Stark-HP	miR-106b-5p, Stark-PFC	miR-541-5p, Earls-HP	miR-541-5p, Stark-PFC	miR-93-5p, Stark-HP	miR-93-5p, Stark-PFC
ARID1A	8289	miR-153-3p, Stark-HP	miR-185-5p, Earls-HP	miR-185-5p, Stark-HP	miR-185-5p, Stark-PFC	miR-324-3p, Stark-PFC	miR-324-5p, Stark-PFC	miR-331-3p, Earls-HP	miR-377-3p, Earls-HP	miR-377-3p, Stark-PFC	miR-98-5p, Earls-HP
ARID1B	57492	miR-25-3p, Earls-HP	miR-25-3p, Stark-PFC	miR-324-5p, Stark-PFC
ARID2	196528	miR-15b-5p, Earls-HP	miR-194-5p, Stark-HP	miR-194-5p, Stark-PFC	miR-212-3p, Stark-HP	miR-212-3p, Stark-PFC
ARID3A	1820	miR-125b-5p, Stark-PFC	miR-425-3p, Stark-PFC	miR-98-5p, Earls-HP	miR-99b-5p, Stark-PFC
ARID3B	10620	miR-125b-5p, Stark-PFC	miR-98-5p, Earls-HP
ARID4B	51742	miR-106b-5p, Stark-HP	miR-106b-5p, Stark-PFC	miR-93-5p, Stark-HP	miR-93-5p, Stark-PFC
ARID5A	10865	miR-324-5p, Stark-PFC
ARID5B	84159	miR-140-3p, Stark-HP	miR-140-3p, Stark-PFC	miR-185-5p, Earls-HP	miR-185-5p, Stark-HP	miR-185-5p, Stark-PFC	miR-22-3p, Stark-PFC	miR-324-5p, Stark-PFC	miR-423-5p, Earls-HP
ARIH1	25820	miR-15b-5p, Earls-HP	miR-185-5p, Earls-HP	miR-185-5p, Stark-HP	miR-185-5p, Stark-PFC	miR-425-5p, Earls-HP	miR-98-5p, Earls-HP
ARIH2	10425	miR-125b-5p, Stark-PFC	miR-342-3p, Earls-HP	miR-342-3p, Stark-PFC	miR-455-3p, Stark-PFC	miR-93-5p, Stark-HP	miR-93-5p, Stark-PFC
ARIH2OS	646450	miR-122-5p, Stark-PFC	miR-378a-5p, Stark-PFC
ARL1	400	miR-106b-5p, Stark-HP	miR-106b-5p, Stark-PFC	miR-93-5p, Stark-HP	miR-93-5p, Stark-PFC
ARL10	285598	miR-485-5p, Earls-HP
ARL13B	200894	miR-106b-5p, Stark-HP	miR-106b-5p, Stark-PFC
ARL14	80117	miR-186-5p, Earls-HP	miR-186-5p, Stark-PFC
ARL15	54622	miR-744-5p, Stark-PFC
ARL16	339231	miR-185-5p, Earls-HP	miR-185-5p, Stark-HP	miR-185-5p, Stark-PFC
ARL17B	100506084	miR-122-5p, Stark-PFC
ARL2	402	miR-122-5p, Stark-PFC
ARL2BP	23568	miR-192-5p, Earls-HP	miR-192-5p, Stark-PFC
ARL4A	10124	miR-382-5p, Earls-HP
ARL4C	10123	miR-192-5p, Earls-HP	miR-192-5p, Stark-PFC	miR-329-3p, Earls-HP	miR-329-3p, Stark-PFC	miR-335-3p, Earls-HP	miR-338-3p, Earls-HP	miR-338-3p, Stark-PFC
ARL4D	379	miR-224-5p, Stark-HP	miR-224-5p, Stark-PFC
ARL5A	26225	miR-455-3p, Stark-PFC	miR-485-5p, Earls-HP
ARL5B	221079	miR-186-5p, Earls-HP	miR-186-5p, Stark-PFC	miR-200a-3p, Stark-HP
ARL5C	390790	miR-340-3p, Earls-HP	miR-455-3p, Stark-PFC
ARL6IP1	23204	miR-133a-3p, Stark-PFC	miR-23b-3p, Earls-HP	miR-335-3p, Earls-HP	miR-423-5p, Earls-HP
ARL6IP4	51329	miR-186-5p, Earls-HP	miR-186-5p, Stark-PFC
ARL6IP6	151188	miR-329-3p, Earls-HP	miR-329-3p, Stark-PFC
ARL8A	127829	miR-331-3p, Earls-HP	miR-423-5p, Earls-HP
ARL8B	55207	miR-378a-3p, Earls-HP	miR-378a-3p, Stark-HP	miR-455-3p, Stark-PFC	miR-485-5p, Earls-HP	miR-98-5p, Earls-HP
ARL9	132946	miR-185-5p, Earls-HP	miR-185-5p, Stark-HP	miR-185-5p, Stark-PFC	miR-93-5p, Stark-HP	miR-93-5p, Stark-PFC
ARMC12	221481	miR-15b-5p, Earls-HP
ARMCX3	51566	miR-377-3p, Earls-HP	miR-377-3p, Stark-PFC	miR-382-5p, Earls-HP
ARMT1	79624	miR-106b-5p, Stark-HP	miR-106b-5p, Stark-PFC	miR-455-3p, Stark-PFC	miR-93-5p, Stark-HP	miR-93-5p, Stark-PFC	miR-98-5p, Earls-HP
ARNT	405	miR-324-5p, Stark-PFC	miR-329-3p, Earls-HP	miR-329-3p, Stark-PFC
ARNTL	406	miR-494-3p, Stark-HP	miR-494-3p, Stark-PFC
ARNTL2	56938	miR-192-5p, Earls-HP	miR-192-5p, Stark-PFC	miR-25-3p, Earls-HP	miR-25-3p, Stark-PFC
ARPC1A	10552	miR-423-5p, Earls-HP
ARPC1B	10095	miR-335-3p, Earls-HP
ARPC2	10109	miR-378a-5p, Stark-PFC	miR-411-5p, Earls-HP	miR-93-5p, Stark-HP	miR-93-5p, Stark-PFC
ARPC3	10094	miR-25-3p, Earls-HP	miR-25-3p, Stark-PFC
ARPC4	10093	miR-377-3p, Earls-HP	miR-377-3p, Stark-PFC
ARPC5	10092	miR-133a-3p, Stark-PFC	miR-22-3p, Stark-PFC
ARPC5L	81873	miR-25-3p, Earls-HP	miR-25-3p, Stark-PFC
ARPIN	348110	miR-455-3p, Stark-PFC
ARPP19	10776	miR-100-5p, Stark-PFC	miR-324-5p, Stark-PFC	miR-455-3p, Stark-PFC	miR-708-3p, Stark-HP	miR-708-3p, Stark-PFC
ARRB1	408	miR-186-5p, Earls-HP	miR-186-5p, Stark-PFC	miR-491-5p, Stark-HP	miR-491-5p, Stark-PFC	miR-98-5p, Earls-HP
ARRB2	409	miR-423-5p, Earls-HP	miR-491-5p, Stark-HP	miR-491-5p, Stark-PFC
ARRDC2	27106	miR-194-5p, Stark-HP	miR-194-5p, Stark-PFC	miR-744-5p, Stark-PFC
ARRDC4	91947	miR-324-3p, Stark-PFC
ARSA	410	miR-122-5p, Stark-PFC	miR-485-5p, Earls-HP
ARSB	411	miR-122-5p, Stark-PFC	miR-224-5p, Stark-HP	miR-224-5p, Stark-PFC
ARSD	414	miR-331-3p, Earls-HP
ARSE	415	miR-532-3p, Earls-HP
ARSJ	79642	miR-106b-5p, Stark-HP	miR-106b-5p, Stark-PFC	miR-494-3p, Stark-HP	miR-494-3p, Stark-PFC	miR-93-5p, Stark-HP	miR-93-5p, Stark-PFC	miR-98-5p, Earls-HP
ARSK	153642	miR-485-5p, Earls-HP
ART3	419	miR-122-5p, Stark-PFC
ART4	420	miR-212-3p, Stark-HP	miR-212-3p, Stark-PFC	miR-411-5p, Earls-HP
ART5	116969	miR-744-5p, Stark-PFC
ARVCF	421	miR-18a-5p, Stark-HP	miR-18a-5p, Stark-PFC
AS3MT	57412	miR-18a-5p, Stark-HP	miR-18a-5p, Stark-PFC	miR-192-5p, Earls-HP	miR-192-5p, Stark-PFC	miR-485-5p, Earls-HP
ASAH2	56624	miR-329-3p, Earls-HP	miR-329-3p, Stark-PFC	miR-342-3p, Earls-HP	miR-342-3p, Stark-PFC	miR-377-3p, Earls-HP	miR-377-3p, Stark-PFC
ASAH2B	653308	miR-329-3p, Earls-HP	miR-329-3p, Stark-PFC	miR-342-3p, Earls-HP	miR-342-3p, Stark-PFC
ASAP1	50807	miR-106b-5p, Stark-HP	miR-106b-5p, Stark-PFC	miR-98-5p, Earls-HP
ASB1	51665	miR-106b-5p, Stark-HP	miR-106b-5p, Stark-PFC	miR-505-3p, Stark-PFC	miR-93-5p, Stark-HP	miR-93-5p, Stark-PFC
ASB16	92591	miR-106b-5p, Stark-HP	miR-106b-5p, Stark-PFC	miR-125b-5p, Stark-PFC	miR-532-3p, Earls-HP	miR-93-5p, Stark-HP	miR-93-5p, Stark-PFC
ASB16-AS1	339201	miR-378a-3p, Earls-HP	miR-378a-3p, Stark-HP
ASB3	51130	miR-342-3p, Earls-HP	miR-342-3p, Stark-PFC
ASCC1	51008	miR-15b-5p, Earls-HP	miR-224-5p, Stark-HP	miR-224-5p, Stark-PFC	miR-329-3p, Earls-HP	miR-329-3p, Stark-PFC
ASCC3	10973	miR-425-5p, Earls-HP	miR-98-5p, Earls-HP
ASCL2	430	miR-423-5p, Earls-HP	miR-491-5p, Stark-HP	miR-491-5p, Stark-PFC
ASF1A	25842	miR-212-3p, Stark-HP	miR-212-3p, Stark-PFC	miR-93-5p, Stark-HP	miR-93-5p, Stark-PFC
ASF1B	55723	miR-324-5p, Stark-PFC
ASGR1	432	miR-362-5p, Stark-HP	miR-362-5p, Stark-PFC
ASGR2	433	miR-15b-5p, Earls-HP	miR-25-3p, Earls-HP	miR-25-3p, Stark-PFC
ASH1L	55870	miR-154-5p, Stark-PFC	miR-15b-5p, Earls-HP	miR-185-5p, Earls-HP	miR-185-5p, Stark-HP	miR-185-5p, Stark-PFC	miR-329-3p, Earls-HP	miR-329-3p, Stark-PFC	miR-361-5p, Earls-HP	miR-377-3p, Earls-HP	miR-377-3p, Stark-PFC
ASMTL	8623	miR-98-5p, Earls-HP
ASNA1	439	miR-324-3p, Stark-PFC	miR-491-5p, Stark-HP	miR-491-5p, Stark-PFC
ASPA	443	miR-455-3p, Stark-PFC
ASPH	444	miR-192-5p, Earls-HP	miR-192-5p, Stark-PFC	miR-423-5p, Earls-HP
ASPM	259266	miR-192-5p, Earls-HP	miR-192-5p, Stark-PFC
ASRGL1	80150	miR-192-5p, Earls-HP	miR-192-5p, Stark-PFC
ASS1	445	miR-25-3p, Earls-HP	miR-25-3p, Stark-PFC	miR-324-5p, Stark-PFC	miR-329-3p, Earls-HP	miR-329-3p, Stark-PFC
ASTN1	460	miR-378a-5p, Stark-PFC
ASXL1	171023	miR-15b-5p, Earls-HP	miR-331-3p, Earls-HP
ASXL2	55252	miR-29a-3p, Stark-HP	miR-29c-3p, Stark-HP	miR-378a-5p, Stark-PFC
ASXL3	80816	miR-676-5p, Stark-PFC	miR-708-3p, Stark-HP	miR-708-3p, Stark-PFC
ATAD1	84896	miR-192-5p, Earls-HP	miR-192-5p, Stark-PFC
ATAD2	29028	miR-106b-5p, Stark-HP	miR-106b-5p, Stark-PFC	miR-192-5p, Earls-HP	miR-192-5p, Stark-PFC	miR-93-5p, Stark-HP	miR-93-5p, Stark-PFC
ATAD3C	219293	miR-185-5p, Earls-HP	miR-185-5p, Stark-HP	miR-185-5p, Stark-PFC
ATAD5	79915	miR-15b-5p, Earls-HP	miR-192-5p, Earls-HP	miR-192-5p, Stark-PFC	miR-409-3p, Earls-HP	miR-409-3p, Stark-HP	miR-409-3p, Stark-PFC
ATAT1	79969	miR-100-5p, Stark-PFC	miR-106b-5p, Stark-HP	miR-106b-5p, Stark-PFC	miR-338-3p, Earls-HP	miR-338-3p, Stark-PFC	miR-93-5p, Stark-HP	miR-93-5p, Stark-PFC
ATCAY	85300	miR-378a-5p, Stark-PFC
ATF1	466	miR-192-5p, Earls-HP	miR-192-5p, Stark-PFC
ATF2	1386	miR-374b-5p, Earls-HP
ATF3	467	miR-331-3p, Earls-HP	miR-377-3p, Earls-HP	miR-377-3p, Stark-PFC	miR-494-3p, Stark-HP	miR-494-3p, Stark-PFC
ATF4	468	miR-342-3p, Earls-HP	miR-342-3p, Stark-PFC
ATF7IP	55729	miR-23b-3p, Earls-HP	miR-25-3p, Earls-HP	miR-25-3p, Stark-PFC	miR-455-3p, Stark-PFC	miR-744-5p, Stark-PFC
ATG10	83734	miR-192-5p, Earls-HP	miR-192-5p, Stark-PFC	miR-329-3p, Earls-HP	miR-329-3p, Stark-PFC	miR-342-3p, Earls-HP	miR-342-3p, Stark-PFC	miR-382-5p, Earls-HP	miR-383-5p, Stark-HP	miR-383-5p, Stark-PFC
ATG12	9140	miR-23b-3p, Earls-HP	miR-455-3p, Stark-PFC	miR-582-5p, Earls-HP	miR-98-5p, Earls-HP
ATG14	22863	miR-106b-5p, Stark-HP	miR-106b-5p, Stark-PFC	miR-15b-5p, Earls-HP	miR-93-5p, Stark-HP	miR-93-5p, Stark-PFC
ATG16L1	55054	miR-106b-5p, Stark-HP	miR-106b-5p, Stark-PFC	miR-93-5p, Stark-HP	miR-93-5p, Stark-PFC
ATG2A	23130	miR-106b-5p, Stark-HP	miR-106b-5p, Stark-PFC	miR-192-5p, Earls-HP	miR-192-5p, Stark-PFC	miR-93-5p, Stark-HP	miR-93-5p, Stark-PFC
ATG2B	55102	miR-106b-5p, Stark-HP	miR-106b-5p, Stark-PFC	miR-154-5p, Stark-PFC	miR-505-3p, Stark-PFC	miR-93-5p, Stark-HP	miR-93-5p, Stark-PFC
ATG4A	115201	miR-192-5p, Earls-HP	miR-192-5p, Stark-PFC
ATG7	10533	miR-154-5p, Stark-PFC
ATG9A	79065	miR-15b-5p, Earls-HP	miR-29a-3p, Stark-HP	miR-423-5p, Earls-HP	miR-98-5p, Earls-HP
ATL2	64225	miR-186-5p, Earls-HP	miR-186-5p, Stark-PFC	miR-455-3p, Stark-PFC
ATL3	25923	miR-106b-5p, Stark-HP	miR-106b-5p, Stark-PFC	miR-186-5p, Earls-HP	miR-186-5p, Stark-PFC	miR-485-5p, Earls-HP	miR-93-5p, Stark-HP	miR-93-5p, Stark-PFC
ATM	472	miR-100-5p, Stark-PFC	miR-18a-5p, Stark-HP	miR-18a-5p, Stark-PFC	miR-377-3p, Earls-HP	miR-377-3p, Stark-PFC	miR-378a-5p, Stark-PFC	miR-485-5p, Earls-HP
ATMIN	23300	miR-411-5p, Earls-HP	miR-425-3p, Stark-PFC	miR-744-5p, Stark-PFC
ATN1	1822	miR-25-3p, Earls-HP	miR-25-3p, Stark-PFC	miR-423-5p, Earls-HP
ATOH8	84913	miR-485-5p, Earls-HP
ATOX1	475	miR-25-3p, Earls-HP	miR-25-3p, Stark-PFC
ATP10D	57205	miR-192-5p, Earls-HP	miR-192-5p, Stark-PFC
ATP11A	23250	miR-337-3p, Earls-HP	miR-337-3p, Stark-PFC	miR-744-5p, Stark-PFC
ATP11C	286410	miR-485-5p, Earls-HP
ATP13A3	79572	miR-122-5p, Stark-PFC	miR-133a-3p, Stark-PFC	miR-15b-5p, Earls-HP	miR-98-5p, Earls-HP
ATP13A4	84239	miR-485-5p, Earls-HP
ATP1A1	476	miR-18a-5p, Stark-HP	miR-18a-5p, Stark-PFC	miR-23b-3p, Earls-HP
ATP1A2	477	miR-100-5p, Stark-PFC	miR-122-5p, Stark-PFC	miR-411-5p, Earls-HP
ATP1A3	478	miR-329-3p, Earls-HP	miR-329-3p, Stark-PFC
ATP1B1	481	miR-192-5p, Earls-HP	miR-192-5p, Stark-PFC
ATP1B3	483	miR-100-5p, Stark-PFC	miR-106b-5p, Stark-HP	miR-106b-5p, Stark-PFC	miR-186-5p, Earls-HP	miR-186-5p, Stark-PFC	miR-329-3p, Earls-HP	miR-329-3p, Stark-PFC	miR-93-5p, Stark-HP	miR-93-5p, Stark-PFC
ATP1B4	23439	miR-455-3p, Stark-PFC
ATP2A2	488	miR-100-5p, Stark-PFC	miR-15b-5p, Earls-HP	miR-186-5p, Earls-HP	miR-186-5p, Stark-PFC	miR-25-3p, Earls-HP	miR-25-3p, Stark-PFC	miR-329-3p, Earls-HP	miR-329-3p, Stark-PFC	miR-874-3p, Earls-HP
ATP2B1	490	miR-106b-5p, Stark-HP	miR-106b-5p, Stark-PFC	miR-532-3p, Earls-HP	miR-93-5p, Stark-HP	miR-93-5p, Stark-PFC
ATP2B3	492	miR-676-3p, Earls-HP
ATP2B4	493	miR-423-5p, Earls-HP
ATP5A1	498	miR-100-5p, Stark-PFC	miR-23b-3p, Earls-HP	miR-340-3p, Earls-HP
ATP5B	506	miR-125b-5p, Stark-PFC	miR-324-3p, Stark-PFC	miR-324-5p, Stark-PFC	miR-331-3p, Earls-HP	miR-423-5p, Earls-HP	miR-744-5p, Stark-PFC	miR-93-5p, Stark-HP	miR-93-5p, Stark-PFC
ATP5G1	516	miR-411-5p, Earls-HP
ATP5G2	517	miR-185-5p, Earls-HP	miR-185-5p, Stark-HP	miR-185-5p, Stark-PFC
ATP5G3	518	miR-15b-5p, Earls-HP	miR-383-5p, Stark-HP	miR-383-5p, Stark-PFC	miR-409-3p, Earls-HP	miR-409-3p, Stark-HP	miR-409-3p, Stark-PFC	miR-425-5p, Earls-HP	miR-744-5p, Stark-PFC
ATP5H	10476	miR-324-5p, Stark-PFC
ATP5J	522	miR-331-3p, Earls-HP
ATP5L	10632	miR-100-5p, Stark-PFC	miR-192-5p, Earls-HP	miR-192-5p, Stark-PFC
ATP5S	27109	miR-455-3p, Stark-PFC	miR-744-5p, Stark-PFC
ATP6	4508	miR-186-5p, Earls-HP	miR-186-5p, Stark-PFC	miR-423-5p, Earls-HP	miR-744-5p, Stark-PFC	miR-93-5p, Stark-HP	miR-93-5p, Stark-PFC
ATP6AP1	537	miR-185-5p, Earls-HP	miR-185-5p, Stark-HP	miR-185-5p, Stark-PFC	miR-455-3p, Stark-PFC
ATP6AP1L	92270	miR-100-5p, Stark-PFC
ATP6AP2	10159	miR-140-3p, Stark-HP	miR-140-3p, Stark-PFC
ATP6V0A2	23545	miR-455-3p, Stark-PFC
ATP6V0D2	245972	miR-485-5p, Earls-HP
ATP6V0E1	8992	miR-106b-5p, Stark-HP	miR-106b-5p, Stark-PFC	miR-15b-5p, Earls-HP	miR-342-3p, Earls-HP	miR-342-3p, Stark-PFC	miR-455-3p, Stark-PFC	miR-93-5p, Stark-HP	miR-93-5p, Stark-PFC
ATP6V1A	523	miR-361-5p, Earls-HP
ATP6V1B2	526	miR-186-5p, Earls-HP	miR-186-5p, Stark-PFC
ATP6V1C1	528	miR-374b-5p, Earls-HP
ATP6V1E1	529	miR-423-5p, Earls-HP
ATP6V1F	9296	miR-194-5p, Stark-HP	miR-194-5p, Stark-PFC	miR-98-5p, Earls-HP
ATP6V1G1	9550	miR-192-5p, Earls-HP	miR-192-5p, Stark-PFC	miR-98-5p, Earls-HP
ATP6V1G2-DDX39B	100532737	miR-93-5p, Stark-HP	miR-93-5p, Stark-PFC
ATP6V1G3	127124	miR-329-3p, Earls-HP	miR-329-3p, Stark-PFC	miR-342-3p, Earls-HP	miR-342-3p, Stark-PFC	miR-377-3p, Earls-HP	miR-377-3p, Stark-PFC
ATP7A	538	miR-122-5p, Stark-PFC
ATP7B	540	miR-98-5p, Earls-HP
ATP8A1	10396	miR-140-3p, Stark-HP	miR-140-3p, Stark-PFC
ATP8B1	5205	miR-140-3p, Stark-HP	miR-140-3p, Stark-PFC
ATP8B2	57198	miR-331-3p, Earls-HP	miR-455-3p, Stark-PFC
ATP9A	10079	miR-329-3p, Earls-HP	miR-329-3p, Stark-PFC	miR-377-3p, Earls-HP	miR-377-3p, Stark-PFC	miR-532-3p, Earls-HP
ATPIF1	93974	miR-324-3p, Stark-PFC
ATR	545	miR-185-5p, Earls-HP	miR-185-5p, Stark-HP	miR-185-5p, Stark-PFC	miR-383-5p, Stark-HP	miR-383-5p, Stark-PFC
ATRNL1	26033	miR-192-5p, Earls-HP	miR-192-5p, Stark-PFC
ATRX	546	miR-200a-3p, Stark-HP	miR-331-3p, Earls-HP
ATXN1	6310	miR-106b-5p, Stark-HP	miR-106b-5p, Stark-PFC	miR-125b-5p, Stark-PFC	miR-140-3p, Stark-HP	miR-140-3p, Stark-PFC	miR-186-5p, Earls-HP	miR-186-5p, Stark-PFC	miR-324-3p, Stark-PFC	miR-329-3p, Earls-HP	miR-329-3p, Stark-PFC	miR-374b-5p, Earls-HP	miR-382-5p, Earls-HP	miR-455-3p, Stark-PFC	miR-494-3p, Stark-HP	miR-494-3p, Stark-PFC	miR-874-3p, Earls-HP	miR-93-5p, Stark-HP	miR-93-5p, Stark-PFC
ATXN10	25814	miR-23b-3p, Earls-HP
ATXN1L	342371	miR-185-5p, Earls-HP	miR-185-5p, Stark-HP	miR-185-5p, Stark-PFC	miR-491-5p, Stark-HP	miR-491-5p, Stark-PFC
ATXN2	6311	miR-491-5p, Stark-HP	miR-491-5p, Stark-PFC	miR-98-5p, Earls-HP
ATXN2L	11273	miR-324-3p, Stark-PFC	miR-324-5p, Stark-PFC	miR-744-5p, Stark-PFC
ATXN3	4287	miR-329-3p, Earls-HP	miR-329-3p, Stark-PFC	miR-377-3p, Earls-HP	miR-377-3p, Stark-PFC	miR-382-5p, Earls-HP	miR-409-3p, Earls-HP	miR-409-3p, Stark-HP	miR-409-3p, Stark-PFC	miR-455-3p, Stark-PFC
ATXN7	6314	miR-192-5p, Earls-HP	miR-192-5p, Stark-PFC	miR-342-3p, Earls-HP	miR-342-3p, Stark-PFC
ATXN7L1	222255	miR-200a-3p, Stark-HP
ATXN7L3	56970	miR-412-3p, Stark-PFC	miR-98-5p, Earls-HP
ATXN7L3B	552889	miR-106b-5p, Stark-HP	miR-106b-5p, Stark-PFC	miR-134-5p, Stark-HP	miR-134-5p, Stark-PFC	miR-15b-5p, Earls-HP	miR-23b-3p, Earls-HP	miR-329-3p, Earls-HP	miR-329-3p, Stark-PFC	miR-582-5p, Earls-HP	miR-93-5p, Stark-HP	miR-93-5p, Stark-PFC	miR-98-5p, Earls-HP
AURKA	6790	miR-154-5p, Stark-PFC	miR-25-3p, Earls-HP	miR-25-3p, Stark-PFC
AURKAIP1	54998	miR-15b-5p, Earls-HP	miR-331-3p, Earls-HP
AURKB	9212	miR-125b-5p, Stark-PFC
AVEN	57099	miR-98-5p, Earls-HP
AVL9	23080	miR-15b-5p, Earls-HP	miR-186-5p, Earls-HP	miR-186-5p, Stark-PFC	miR-455-3p, Stark-PFC
AVPR1A	552	miR-374b-5p, Earls-HP
AXIN2	8313	miR-15b-5p, Earls-HP
AXL	558	miR-122-5p, Stark-PFC
AZF1	560	miR-153-3p, Stark-HP
AZIN1	51582	miR-186-5p, Earls-HP	miR-186-5p, Stark-PFC	miR-380-3p, Earls-HP
B2M	567	miR-106b-5p, Stark-HP	miR-106b-5p, Stark-PFC	miR-186-5p, Earls-HP	miR-186-5p, Stark-PFC	miR-380-3p, Earls-HP	miR-93-5p, Stark-HP	miR-93-5p, Stark-PFC
B3GALNT1	8706	miR-192-5p, Earls-HP	miR-192-5p, Stark-PFC	miR-412-3p, Stark-PFC
B3GALNT2	148789	miR-139-5p, Earls-HP	miR-224-5p, Stark-HP	miR-224-5p, Stark-PFC
B3GALT5	10317	miR-329-3p, Earls-HP	miR-329-3p, Stark-PFC	miR-378a-5p, Stark-PFC
B3GAT2	135152	miR-338-3p, Earls-HP	miR-338-3p, Stark-PFC
B3GNT2	10678	miR-15b-5p, Earls-HP
B3GNT5	84002	miR-192-5p, Earls-HP	miR-192-5p, Stark-PFC
B3GNT6	192134	miR-676-3p, Earls-HP
B4GALNT3	283358	miR-378a-3p, Earls-HP	miR-378a-3p, Stark-HP
B4GALNT4	338707	miR-423-5p, Earls-HP
B4GALT1	2683	miR-122-5p, Stark-PFC	miR-15b-5p, Earls-HP	miR-185-5p, Earls-HP	miR-185-5p, Stark-HP	miR-185-5p, Stark-PFC	miR-18a-5p, Stark-HP	miR-18a-5p, Stark-PFC
B4GALT3	8703	miR-125b-5p, Stark-PFC	miR-98-5p, Earls-HP
B4GALT5	9334	miR-185-5p, Earls-HP	miR-185-5p, Stark-HP	miR-185-5p, Stark-PFC	miR-329-3p, Earls-HP	miR-329-3p, Stark-PFC	miR-491-5p, Stark-HP	miR-491-5p, Stark-PFC
B4GALT6	9331	miR-192-5p, Earls-HP	miR-192-5p, Stark-PFC	miR-329-3p, Earls-HP	miR-329-3p, Stark-PFC
B4GALT7	11285	miR-25-3p, Earls-HP	miR-25-3p, Stark-PFC	miR-382-5p, Earls-HP
BAAT	570	miR-186-5p, Earls-HP	miR-186-5p, Stark-PFC
BACE1	23621	miR-29a-3p, Stark-HP	miR-29c-3p, Stark-HP	miR-505-3p, Stark-PFC
BACE2	25825	miR-125b-5p, Stark-PFC	miR-378a-5p, Stark-PFC	miR-411-5p, Earls-HP	miR-874-3p, Earls-HP
BACH1	571	miR-125b-5p, Stark-PFC	miR-185-5p, Earls-HP	miR-185-5p, Stark-HP	miR-185-5p, Stark-PFC	miR-329-3p, Earls-HP	miR-329-3p, Stark-PFC	miR-361-5p, Earls-HP	miR-455-3p, Stark-PFC	miR-98-5p, Earls-HP
BACH2	60468	miR-29c-3p, Stark-HP	miR-374b-5p, Earls-HP
BAG1	573	miR-494-3p, Stark-HP	miR-494-3p, Stark-PFC
BAG2	9532	miR-93-5p, Stark-HP	miR-93-5p, Stark-PFC
BAG4	9530	miR-15b-5p, Earls-HP
BAG6	7917	miR-331-3p, Earls-HP	miR-378a-5p, Stark-PFC	miR-744-5p, Stark-PFC
BAGE5	85316	miR-106b-5p, Stark-HP	miR-106b-5p, Stark-PFC	miR-93-5p, Stark-HP	miR-93-5p, Stark-PFC
BAHD1	22893	miR-324-3p, Stark-PFC	miR-505-3p, Stark-PFC	miR-676-5p, Stark-PFC
BAIAP2	10458	miR-455-3p, Stark-PFC
BAK1	578	miR-125b-5p, Stark-PFC	miR-25-3p, Earls-HP	miR-25-3p, Stark-PFC	miR-331-3p, Earls-HP	miR-412-3p, Stark-PFC	miR-423-5p, Earls-HP
BAMBI	25805	miR-106b-5p, Stark-HP	miR-106b-5p, Stark-PFC	miR-122-5p, Stark-PFC	miR-153-3p, Stark-HP	miR-15b-5p, Earls-HP	miR-329-3p, Earls-HP	miR-329-3p, Stark-PFC	miR-374b-5p, Earls-HP
BANP	54971	miR-423-5p, Earls-HP
BAP1	8314	miR-200a-3p, Stark-HP
BARD1	580	miR-192-5p, Earls-HP	miR-192-5p, Stark-PFC
BARHL1	56751	miR-423-5p, Earls-HP
BARHL2	343472	miR-455-3p, Stark-PFC
BARX1	56033	miR-744-5p, Stark-PFC
BASP1	10409	miR-185-5p, Earls-HP	miR-185-5p, Stark-HP	miR-185-5p, Stark-PFC	miR-335-3p, Earls-HP	miR-494-3p, Stark-HP	miR-494-3p, Stark-PFC
BATF2	116071	miR-122-5p, Stark-PFC
BAX	581	miR-122-5p, Stark-PFC	miR-15b-5p, Earls-HP
BAZ1A	11177	miR-98-5p, Earls-HP
BAZ1B	9031	miR-100-5p, Stark-PFC
BAZ2A	11176	miR-15b-5p, Earls-HP	miR-425-5p, Earls-HP	miR-485-5p, Earls-HP	miR-93-5p, Stark-HP	miR-93-5p, Stark-PFC
BAZ2B	29994	miR-25-3p, Earls-HP	miR-25-3p, Stark-PFC	miR-425-3p, Stark-PFC	miR-455-3p, Stark-PFC	miR-485-5p, Earls-HP
BBC3	27113	miR-125b-5p, Stark-PFC	miR-29a-3p, Stark-HP	miR-29c-3p, Stark-HP	miR-378a-5p, Stark-PFC	miR-455-3p, Stark-PFC
BBOF1	80127	miR-192-5p, Earls-HP	miR-192-5p, Stark-PFC
BBS1	582	miR-134-5p, Stark-HP	miR-134-5p, Stark-PFC
BBS10	79738	miR-186-5p, Earls-HP	miR-186-5p, Stark-PFC
BBS12	166379	miR-23b-3p, Earls-HP
BBS4	585	miR-377-3p, Earls-HP	miR-377-3p, Stark-PFC	miR-382-5p, Earls-HP
BBS5	129880	miR-455-3p, Stark-PFC	miR-532-3p, Earls-HP
BBS7	55212	miR-192-5p, Earls-HP	miR-192-5p, Stark-PFC
BBS9	27241	miR-676-5p, Stark-PFC
BBX	56987	miR-106b-5p, Stark-HP	miR-106b-5p, Stark-PFC	miR-676-5p, Stark-PFC	miR-93-5p, Stark-HP	miR-93-5p, Stark-PFC
BCAN	63827	miR-133a-3p, Stark-PFC
BCAP31	10134	miR-29a-3p, Stark-HP
BCAR1	9564	miR-329-3p, Earls-HP	miR-329-3p, Stark-PFC
BCAS4	55653	miR-106b-5p, Stark-HP	miR-106b-5p, Stark-PFC	miR-340-3p, Earls-HP	miR-455-3p, Stark-PFC	miR-532-3p, Earls-HP	miR-93-5p, Stark-HP	miR-93-5p, Stark-PFC
BCAT1	586	miR-140-3p, Stark-HP	miR-140-3p, Stark-PFC	miR-25-3p, Earls-HP	miR-25-3p, Stark-PFC
BCCIP	56647	miR-423-5p, Earls-HP
BCKDHA	593	miR-29c-3p, Stark-HP
BCKDK	10295	miR-125b-5p, Stark-PFC	miR-485-5p, Earls-HP
BCL10	8915	miR-100-5p, Stark-PFC	miR-455-3p, Stark-PFC
BCL11A	53335	miR-29c-3p, Stark-HP
BCL11B	64919	miR-186-5p, Earls-HP	miR-186-5p, Stark-PFC	miR-25-3p, Earls-HP	miR-25-3p, Stark-PFC	miR-532-3p, Earls-HP
BCL2	596	miR-125b-5p, Stark-PFC	miR-139-5p, Earls-HP	miR-153-3p, Stark-HP	miR-15b-5p, Earls-HP	miR-18a-5p, Stark-HP	miR-18a-5p, Stark-PFC	miR-192-5p, Earls-HP	miR-192-5p, Stark-PFC	miR-224-5p, Stark-HP	miR-224-5p, Stark-PFC	miR-29a-3p, Stark-HP	miR-29c-3p, Stark-HP	miR-494-3p, Stark-HP	miR-494-3p, Stark-PFC	miR-98-5p, Earls-HP
BCL2L1	598	miR-122-5p, Stark-PFC	miR-133a-3p, Stark-PFC	miR-23b-3p, Earls-HP	miR-324-3p, Stark-PFC	miR-455-3p, Stark-PFC	miR-491-5p, Stark-HP	miR-491-5p, Stark-PFC
BCL2L10	10017	miR-18a-5p, Stark-HP	miR-18a-5p, Stark-PFC
BCL2L11	10018	miR-106b-5p, Stark-HP	miR-106b-5p, Stark-PFC	miR-192-5p, Earls-HP	miR-192-5p, Stark-PFC	miR-25-3p, Earls-HP	miR-25-3p, Stark-PFC	miR-494-3p, Stark-HP	miR-494-3p, Stark-PFC	miR-708-3p, Stark-HP	miR-708-3p, Stark-PFC	miR-93-5p, Stark-HP	miR-93-5p, Stark-PFC
BCL2L12	83596	miR-15b-5p, Earls-HP	miR-455-3p, Stark-PFC	miR-744-5p, Stark-PFC
BCL2L13	23786	miR-125b-5p, Stark-PFC	miR-192-5p, Earls-HP	miR-192-5p, Stark-PFC
BCL2L15	440603	miR-122-5p, Stark-PFC	miR-139-5p, Earls-HP
BCL2L2	599	miR-106b-5p, Stark-HP	miR-106b-5p, Stark-PFC	miR-122-5p, Stark-PFC	miR-125b-5p, Stark-PFC	miR-93-5p, Stark-HP	miR-93-5p, Stark-PFC
BCL2L2-PABPN1	100529063	miR-140-3p, Stark-HP	miR-140-3p, Stark-PFC
BCL3	602	miR-125b-5p, Stark-PFC	miR-133a-3p, Stark-PFC	miR-412-3p, Stark-PFC
BCL7A	605	miR-15b-5p, Earls-HP	miR-29a-3p, Stark-HP	miR-455-3p, Stark-PFC
BCL7B	9275	miR-23b-3p, Earls-HP
BCL9	607	miR-98-5p, Earls-HP
BCL9L	283149	miR-331-3p, Earls-HP
BCLAF1	9774	miR-194-5p, Stark-HP	miR-194-5p, Stark-PFC	miR-423-5p, Earls-HP
BCLAF3	256643	miR-378a-5p, Stark-PFC
BCOR	54880	miR-125b-5p, Stark-PFC	miR-192-5p, Earls-HP	miR-192-5p, Stark-PFC	miR-335-3p, Earls-HP	miR-425-5p, Earls-HP
BCORL1	63035	miR-192-5p, Earls-HP	miR-192-5p, Stark-PFC
BCR	613	miR-744-5p, Stark-PFC
BCS1L	617	miR-23b-3p, Earls-HP
BDH1	622	miR-18a-5p, Stark-HP	miR-18a-5p, Stark-PFC
BDNF	627	miR-22-3p, Stark-PFC
BDNF-AS	497258	miR-186-5p, Earls-HP	miR-186-5p, Stark-PFC
BDP1	55814	miR-186-5p, Earls-HP	miR-186-5p, Stark-PFC
BECN1	8678	miR-100-5p, Stark-PFC
BEND3	57673	miR-186-5p, Earls-HP	miR-186-5p, Stark-PFC
BEND4	389206	miR-505-3p, Stark-PFC	miR-98-5p, Earls-HP
BEND5	79656	miR-186-5p, Earls-HP	miR-186-5p, Stark-PFC
BEST3	144453	miR-337-3p, Earls-HP	miR-337-3p, Stark-PFC	miR-338-3p, Earls-HP	miR-338-3p, Stark-PFC	miR-379-5p, Earls-HP	miR-379-5p, Stark-HP	miR-532-5p, Earls-HP	miR-532-5p, Stark-HP	miR-532-5p, Stark-PFC
BET1	10282	miR-744-5p, Stark-PFC
BEX1	55859	miR-15b-5p, Earls-HP
BEX4	56271	miR-329-3p, Earls-HP	miR-329-3p, Stark-PFC	miR-425-5p, Earls-HP
BFAR	51283	miR-29c-3p, Stark-HP	miR-98-5p, Earls-HP
BGLAP	632	miR-192-5p, Earls-HP	miR-192-5p, Stark-PFC
BHLHA15	168620	miR-185-5p, Earls-HP	miR-185-5p, Stark-HP	miR-185-5p, Stark-PFC
BHLHB9	80823	miR-342-3p, Earls-HP	miR-342-3p, Stark-PFC	miR-377-3p, Earls-HP	miR-377-3p, Stark-PFC	miR-425-5p, Earls-HP	miR-455-3p, Stark-PFC
BHLHE40	8553	miR-15b-5p, Earls-HP	miR-329-3p, Earls-HP	miR-329-3p, Stark-PFC
BHLHE41	79365	miR-186-5p, Earls-HP	miR-186-5p, Stark-PFC
BHMT2	23743	miR-106b-5p, Stark-HP	miR-106b-5p, Stark-PFC	miR-93-5p, Stark-HP	miR-93-5p, Stark-PFC
BICD1	636	miR-186-5p, Earls-HP	miR-186-5p, Stark-PFC	miR-192-5p, Earls-HP	miR-192-5p, Stark-PFC
BICD2	23299	miR-106b-5p, Stark-HP	miR-106b-5p, Stark-PFC	miR-194-5p, Stark-HP	miR-194-5p, Stark-PFC	miR-200a-3p, Stark-HP	miR-505-3p, Stark-PFC	miR-93-5p, Stark-HP	miR-93-5p, Stark-PFC
BICDL1	92558	miR-423-5p, Earls-HP
BICRA	29998	miR-582-5p, Earls-HP
BICRAL	23506	miR-192-5p, Earls-HP	miR-192-5p, Stark-PFC	miR-200a-3p, Stark-HP
BIN3	55909	miR-98-5p, Earls-HP
BIRC3	330	miR-98-5p, Earls-HP
BIRC5	332	miR-122-5p, Stark-PFC	miR-425-5p, Earls-HP	miR-485-5p, Earls-HP	miR-494-3p, Stark-HP	miR-494-3p, Stark-PFC	miR-93-5p, Stark-HP	miR-93-5p, Stark-PFC
BIRC6	57448	miR-342-3p, Earls-HP	miR-342-3p, Stark-PFC
BIVM	54841	miR-192-5p, Earls-HP	miR-192-5p, Stark-PFC	miR-324-5p, Stark-PFC	miR-874-3p, Earls-HP
BLM	641	miR-192-5p, Earls-HP	miR-192-5p, Stark-PFC
BLMH	642	miR-186-5p, Earls-HP	miR-186-5p, Stark-PFC	miR-361-5p, Earls-HP
BLOC1S2	282991	miR-23b-3p, Earls-HP
BLOC1S3	388552	miR-106b-5p, Stark-HP	miR-106b-5p, Stark-PFC	miR-378a-3p, Earls-HP	miR-378a-3p, Stark-HP	miR-485-5p, Earls-HP	miR-93-5p, Stark-HP	miR-93-5p, Stark-PFC
BLOC1S4	55330	miR-329-3p, Earls-HP	miR-329-3p, Stark-PFC	miR-455-3p, Stark-PFC
BLOC1S5	63915	miR-335-3p, Earls-HP	miR-455-3p, Stark-PFC
BLOC1S6	26258	miR-186-5p, Earls-HP	miR-186-5p, Stark-PFC	miR-192-5p, Earls-HP	miR-192-5p, Stark-PFC
BMF	90427	miR-125b-5p, Stark-PFC
BMI1	648	miR-192-5p, Earls-HP	miR-192-5p, Stark-PFC	miR-194-5p, Stark-HP	miR-194-5p, Stark-PFC	miR-380-3p, Earls-HP	miR-494-3p, Stark-HP	miR-494-3p, Stark-PFC
BMP1	649	miR-194-5p, Stark-HP	miR-194-5p, Stark-PFC
BMP10	27302	miR-329-3p, Earls-HP	miR-329-3p, Stark-PFC	miR-377-3p, Earls-HP	miR-377-3p, Stark-PFC
BMP2	650	miR-106b-5p, Stark-HP	miR-106b-5p, Stark-PFC	miR-505-3p, Stark-PFC	miR-93-5p, Stark-HP	miR-93-5p, Stark-PFC
BMP2K	55589	miR-192-5p, Earls-HP	miR-192-5p, Stark-PFC	miR-98-5p, Earls-HP
BMP3	651	miR-455-3p, Stark-PFC
BMP6	654	miR-22-3p, Stark-PFC
BMP7	655	miR-22-3p, Stark-PFC	miR-342-3p, Earls-HP	miR-342-3p, Stark-PFC
BMP8A	353500	miR-25-3p, Earls-HP	miR-25-3p, Stark-PFC	miR-455-3p, Stark-PFC
BMP8B	656	miR-106b-5p, Stark-HP	miR-106b-5p, Stark-PFC	miR-93-5p, Stark-HP	miR-93-5p, Stark-PFC
BMPER	168667	miR-212-3p, Stark-HP	miR-212-3p, Stark-PFC
BMPR1A	657	miR-25-3p, Earls-HP	miR-25-3p, Stark-PFC	miR-455-3p, Stark-PFC
BMPR1B	658	miR-125b-5p, Stark-PFC	miR-22-3p, Stark-PFC
BMPR2	659	miR-100-5p, Stark-PFC	miR-106b-5p, Stark-HP	miR-106b-5p, Stark-PFC	miR-153-3p, Stark-HP	miR-192-5p, Earls-HP	miR-192-5p, Stark-PFC	miR-93-5p, Stark-HP	miR-93-5p, Stark-PFC
BMS1	9790	miR-122-5p, Stark-PFC	miR-505-3p, Stark-PFC
BMT2	154743	miR-106b-5p, Stark-HP	miR-106b-5p, Stark-PFC	miR-186-5p, Earls-HP	miR-186-5p, Stark-PFC	miR-194-5p, Stark-HP	miR-194-5p, Stark-PFC	miR-29a-3p, Stark-HP	miR-29c-3p, Stark-HP	miR-93-5p, Stark-HP	miR-93-5p, Stark-PFC
BNC2	54796	miR-185-5p, Earls-HP	miR-185-5p, Stark-HP	miR-185-5p, Stark-PFC	miR-329-3p, Earls-HP	miR-329-3p, Stark-PFC
BNIP2	663	miR-106b-5p, Stark-HP	miR-106b-5p, Stark-PFC	miR-194-5p, Stark-HP	miR-194-5p, Stark-PFC	miR-455-3p, Stark-PFC	miR-93-5p, Stark-HP	miR-93-5p, Stark-PFC
BOD1	91272	miR-140-3p, Stark-HP	miR-140-3p, Stark-PFC
BOK	666	miR-331-3p, Earls-HP
BOLA3	388962	miR-374b-5p, Earls-HP
BOP1	23246	miR-324-5p, Stark-PFC
BORA	79866	miR-192-5p, Earls-HP	miR-192-5p, Stark-PFC
BORCS5	118426	miR-362-5p, Stark-HP	miR-362-5p, Stark-PFC	miR-378a-5p, Stark-PFC
BORCS7	119032	miR-122-5p, Stark-PFC	miR-411-5p, Earls-HP
BPGM	669	miR-122-5p, Stark-PFC	miR-340-3p, Earls-HP
BPNT1	10380	miR-455-3p, Stark-PFC	miR-485-5p, Earls-HP
BPTF	2186	miR-25-3p, Earls-HP	miR-25-3p, Stark-PFC	miR-342-3p, Earls-HP	miR-342-3p, Stark-PFC	miR-378a-3p, Earls-HP	miR-378a-3p, Stark-HP	miR-455-3p, Stark-PFC
BRAF	673	miR-378a-5p, Stark-PFC	miR-744-5p, Stark-PFC
BRAT1	221927	miR-15b-5p, Earls-HP
BRCA1	672	miR-186-5p, Earls-HP	miR-186-5p, Stark-PFC	miR-192-5p, Earls-HP	miR-192-5p, Stark-PFC	miR-212-3p, Stark-HP	miR-212-3p, Stark-PFC
BRCA2	675	miR-122-5p, Stark-PFC	miR-192-5p, Earls-HP	miR-192-5p, Stark-PFC
BRD1	23774	miR-186-5p, Earls-HP	miR-186-5p, Stark-PFC
BRD2	6046	miR-455-3p, Stark-PFC
BRD3	8019	miR-192-5p, Earls-HP	miR-192-5p, Stark-PFC	miR-200a-3p, Stark-HP
BRD4	23476	miR-329-3p, Earls-HP	miR-329-3p, Stark-PFC	miR-380-3p, Earls-HP	miR-455-3p, Stark-PFC
BRI3BP	140707	miR-106b-5p, Stark-HP	miR-106b-5p, Stark-PFC	miR-122-5p, Stark-PFC	miR-329-3p, Earls-HP	miR-329-3p, Stark-PFC	miR-379-5p, Earls-HP	miR-379-5p, Stark-HP	miR-93-5p, Stark-HP	miR-93-5p, Stark-PFC	miR-98-5p, Earls-HP
BRIP1	83990	miR-192-5p, Earls-HP	miR-192-5p, Stark-PFC	miR-378a-5p, Stark-PFC	miR-455-3p, Stark-PFC
BRMS1L	84312	miR-106b-5p, Stark-HP	miR-106b-5p, Stark-PFC	miR-140-3p, Stark-HP	miR-140-3p, Stark-PFC	miR-329-3p, Earls-HP	miR-329-3p, Stark-PFC	miR-455-3p, Stark-PFC	miR-93-5p, Stark-HP	miR-93-5p, Stark-PFC
BROX	148362	miR-122-5p, Stark-PFC	miR-485-5p, Earls-HP
BRPF1	7862	miR-331-3p, Earls-HP
BRSK1	84446	miR-423-5p, Earls-HP
BRWD1	54014	miR-106b-5p, Stark-HP	miR-106b-5p, Stark-PFC	miR-192-5p, Earls-HP	miR-192-5p, Stark-PFC	miR-212-3p, Stark-HP	miR-212-3p, Stark-PFC	miR-23b-3p, Earls-HP
BRWD3	254065	miR-22-3p, Stark-PFC	miR-377-3p, Earls-HP	miR-377-3p, Stark-PFC	miR-378a-3p, Earls-HP	miR-378a-3p, Stark-HP
BSCL2	26580	miR-106b-5p, Stark-HP	miR-106b-5p, Stark-PFC	miR-324-3p, Stark-PFC	miR-93-5p, Stark-HP	miR-93-5p, Stark-PFC
BSDC1	55108	miR-23b-3p, Earls-HP	miR-335-3p, Earls-HP
BSG	682	miR-15b-5p, Earls-HP	miR-22-3p, Stark-PFC	miR-361-5p, Earls-HP
BSN	8927	miR-329-3p, Earls-HP	miR-329-3p, Stark-PFC
BSPRY	54836	miR-15b-5p, Earls-HP
BTAF1	9044	miR-15b-5p, Earls-HP	miR-505-3p, Stark-PFC
BTBD10	84280	miR-93-5p, Stark-HP	miR-93-5p, Stark-PFC
BTBD2	55643	miR-324-5p, Stark-PFC
BTBD3	22903	miR-125b-5p, Stark-PFC	miR-185-5p, Earls-HP	miR-185-5p, Stark-HP	miR-185-5p, Stark-PFC	miR-374b-5p, Earls-HP	miR-491-5p, Stark-HP	miR-491-5p, Stark-PFC	miR-98-5p, Earls-HP
BTBD7	55727	miR-106b-5p, Stark-HP	miR-106b-5p, Stark-PFC	miR-25-3p, Earls-HP	miR-25-3p, Stark-PFC	miR-93-5p, Stark-HP	miR-93-5p, Stark-PFC
BTBD9	114781	miR-185-5p, Earls-HP	miR-185-5p, Stark-HP	miR-185-5p, Stark-PFC	miR-338-3p, Earls-HP	miR-338-3p, Stark-PFC
BTC	685	miR-192-5p, Earls-HP	miR-192-5p, Stark-PFC
BTF3	689	miR-186-5p, Earls-HP	miR-186-5p, Stark-PFC	miR-22-3p, Stark-PFC	miR-455-3p, Stark-PFC
BTF3L4	91408	miR-106b-5p, Stark-HP	miR-106b-5p, Stark-PFC	miR-186-5p, Earls-HP	miR-186-5p, Stark-PFC	miR-192-5p, Earls-HP	miR-192-5p, Stark-PFC	miR-194-5p, Stark-HP	miR-194-5p, Stark-PFC	miR-93-5p, Stark-HP	miR-93-5p, Stark-PFC
BTG1	694	miR-22-3p, Stark-PFC	miR-331-3p, Earls-HP
BTG2	7832	miR-106b-5p, Stark-HP	miR-106b-5p, Stark-PFC	miR-125b-5p, Stark-PFC	miR-139-5p, Earls-HP	miR-140-3p, Stark-HP	miR-140-3p, Stark-PFC	miR-15b-5p, Earls-HP	miR-185-5p, Earls-HP	miR-185-5p, Stark-HP	miR-185-5p, Stark-PFC	miR-186-5p, Earls-HP	miR-186-5p, Stark-PFC	miR-25-3p, Earls-HP	miR-25-3p, Stark-PFC	miR-29a-3p, Stark-HP	miR-29c-3p, Stark-HP	miR-93-5p, Stark-HP	miR-93-5p, Stark-PFC
BTG3	10950	miR-106b-5p, Stark-HP	miR-106b-5p, Stark-PFC	miR-93-5p, Stark-HP	miR-93-5p, Stark-PFC
BTK	695	miR-425-5p, Earls-HP
BTLA	151888	miR-186-5p, Earls-HP	miR-186-5p, Stark-PFC	miR-23b-3p, Earls-HP	miR-455-3p, Stark-PFC	miR-485-5p, Earls-HP
BTN2A1	11120	miR-98-5p, Earls-HP
BTN3A1	11119	miR-106b-5p, Stark-HP	miR-106b-5p, Stark-PFC	miR-324-5p, Stark-PFC	miR-93-5p, Stark-HP	miR-93-5p, Stark-PFC
BTN3A2	11118	miR-106b-5p, Stark-HP	miR-106b-5p, Stark-PFC	miR-122-5p, Stark-PFC	miR-532-3p, Earls-HP	miR-93-5p, Stark-HP	miR-93-5p, Stark-PFC
BTN3A3	10384	miR-106b-5p, Stark-HP	miR-106b-5p, Stark-PFC	miR-15b-5p, Earls-HP	miR-186-5p, Earls-HP	miR-186-5p, Stark-PFC	miR-22-3p, Stark-PFC	miR-93-5p, Stark-HP	miR-93-5p, Stark-PFC
BTNL3	10917	miR-134-5p, Stark-HP	miR-134-5p, Stark-PFC
BTNL9	153579	miR-192-5p, Earls-HP	miR-192-5p, Stark-PFC
BTRC	8945	miR-15b-5p, Earls-HP	miR-505-3p, Stark-PFC
BUB1	699	miR-186-5p, Earls-HP	miR-186-5p, Stark-PFC
BUB1B	701	miR-192-5p, Earls-HP	miR-192-5p, Stark-PFC	miR-22-3p, Stark-PFC
BVES	11149	miR-18a-5p, Stark-HP	miR-18a-5p, Stark-PFC	miR-485-5p, Earls-HP
BYSL	705	miR-192-5p, Earls-HP	miR-192-5p, Stark-PFC	miR-378a-3p, Earls-HP	miR-378a-3p, Stark-HP
BZW1	9689	miR-106b-5p, Stark-HP	miR-106b-5p, Stark-PFC	miR-15b-5p, Earls-HP	miR-25-3p, Earls-HP	miR-25-3p, Stark-PFC	miR-582-5p, Earls-HP	miR-93-5p, Stark-HP	miR-93-5p, Stark-PFC	miR-98-5p, Earls-HP
C10orf105	414152	miR-185-5p, Earls-HP	miR-185-5p, Stark-HP	miR-185-5p, Stark-PFC	miR-378a-5p, Stark-PFC	miR-676-5p, Stark-PFC
C10orf111	221060	miR-485-5p, Earls-HP
C10orf55	414236	miR-423-5p, Earls-HP
C10orf67	256815	miR-329-3p, Earls-HP	miR-329-3p, Stark-PFC
C10orf76	79591	miR-485-5p, Earls-HP
C10orf88	80007	miR-331-3p, Earls-HP	miR-98-5p, Earls-HP
C11orf24	53838	miR-133a-3p, Stark-PFC	miR-15b-5p, Earls-HP	miR-186-5p, Earls-HP	miR-186-5p, Stark-PFC	miR-25-3p, Earls-HP	miR-25-3p, Stark-PFC
C11orf54	28970	miR-106b-5p, Stark-HP	miR-106b-5p, Stark-PFC	miR-194-5p, Stark-HP	miR-194-5p, Stark-PFC	miR-455-3p, Stark-PFC	miR-93-5p, Stark-HP	miR-93-5p, Stark-PFC
C11orf57	55216	miR-154-5p, Stark-PFC	miR-98-5p, Earls-HP
C11orf68	83638	miR-23b-3p, Earls-HP
C11orf74	119710	miR-140-3p, Stark-HP	miR-140-3p, Stark-PFC	miR-185-5p, Earls-HP	miR-185-5p, Stark-HP	miR-185-5p, Stark-PFC	miR-186-5p, Earls-HP	miR-186-5p, Stark-PFC	miR-329-3p, Earls-HP	miR-329-3p, Stark-PFC
C11orf84	144097	miR-485-5p, Earls-HP
C11orf98	102288414	miR-455-3p, Stark-PFC
C12orf10	60314	miR-423-5p, Earls-HP
C12orf4	57102	miR-98-5p, Earls-HP
C12orf49	79794	miR-224-5p, Stark-HP	miR-224-5p, Stark-PFC	miR-329-3p, Earls-HP	miR-329-3p, Stark-PFC	miR-340-3p, Earls-HP
C12orf65	91574	miR-106b-5p, Stark-HP	miR-106b-5p, Stark-PFC	miR-192-5p, Earls-HP	miR-192-5p, Stark-PFC	miR-331-3p, Earls-HP	miR-93-5p, Stark-HP	miR-93-5p, Stark-PFC
C12orf73	728568	miR-455-3p, Stark-PFC
C12orf76	400073	miR-29c-3p, Stark-HP
C14orf119	55017	miR-106b-5p, Stark-HP	miR-106b-5p, Stark-PFC	miR-93-5p, Stark-HP	miR-93-5p, Stark-PFC
C14orf166	51637	miR-331-3p, Earls-HP
C14orf180	400258	miR-412-3p, Stark-PFC
C14orf2	9556	miR-455-3p, Stark-PFC
C14orf28	122525	miR-106b-5p, Stark-HP	miR-106b-5p, Stark-PFC	miR-93-5p, Stark-HP	miR-93-5p, Stark-PFC
C14orf37	145407	miR-676-3p, Earls-HP
C14orf39	317761	miR-122-5p, Stark-PFC
C15orf38-AP3S2	100526783	miR-140-3p, Stark-HP	miR-140-3p, Stark-PFC	miR-18a-5p, Stark-HP	miR-18a-5p, Stark-PFC	miR-25-3p, Earls-HP	miR-25-3p, Stark-PFC	miR-455-3p, Stark-PFC
C15orf39	56905	miR-125b-5p, Stark-PFC	miR-15b-5p, Earls-HP	miR-423-5p, Earls-HP	miR-505-3p, Stark-PFC
C15orf40	123207	miR-106b-5p, Stark-HP	miR-106b-5p, Stark-PFC	miR-22-3p, Stark-PFC	miR-378a-5p, Stark-PFC	miR-411-5p, Earls-HP	miR-93-5p, Stark-HP	miR-93-5p, Stark-PFC
C15orf41	84529	miR-106b-5p, Stark-HP	miR-106b-5p, Stark-PFC	miR-93-5p, Stark-HP	miR-93-5p, Stark-PFC
C15orf52	388115	miR-29c-3p, Stark-HP	miR-338-3p, Earls-HP	miR-338-3p, Stark-PFC
C16orf45	89927	miR-122-5p, Stark-PFC
C16orf46	123775	miR-192-5p, Earls-HP	miR-192-5p, Stark-PFC
C16orf52	730094	miR-106b-5p, Stark-HP	miR-106b-5p, Stark-PFC	miR-153-3p, Stark-HP	miR-192-5p, Earls-HP	miR-192-5p, Stark-PFC	miR-329-3p, Earls-HP	miR-329-3p, Stark-PFC	miR-93-5p, Stark-HP	miR-93-5p, Stark-PFC
C16orf58	64755	miR-15b-5p, Earls-HP	miR-200a-3p, Stark-HP	miR-362-5p, Stark-HP	miR-362-5p, Stark-PFC	miR-532-3p, Earls-HP
C16orf70	80262	miR-106b-5p, Stark-HP	miR-106b-5p, Stark-PFC	miR-185-5p, Earls-HP	miR-185-5p, Stark-HP	miR-185-5p, Stark-PFC	miR-93-5p, Stark-HP	miR-93-5p, Stark-PFC
C16orf72	29035	miR-15b-5p, Earls-HP	miR-377-3p, Earls-HP	miR-377-3p, Stark-PFC
C16orf87	388272	miR-485-5p, Earls-HP
C17orf105	284067	miR-409-3p, Earls-HP	miR-409-3p, Stark-HP	miR-409-3p, Stark-PFC
C17orf51	339263	miR-140-3p, Stark-HP	miR-140-3p, Stark-PFC
C17orf58	284018	miR-192-5p, Earls-HP	miR-192-5p, Stark-PFC
C17orf64	124773	miR-133a-3p, Stark-PFC
C17orf75	64149	miR-106b-5p, Stark-HP	miR-106b-5p, Stark-PFC	miR-25-3p, Earls-HP	miR-25-3p, Stark-PFC	miR-455-3p, Stark-PFC	miR-93-5p, Stark-HP	miR-93-5p, Stark-PFC
C17orf80	55028	miR-125b-5p, Stark-PFC
C17orf82	388407	miR-224-5p, Stark-HP	miR-224-5p, Stark-PFC
C18orf25	147339	miR-200a-3p, Stark-HP	miR-708-3p, Stark-HP	miR-708-3p, Stark-PFC
C18orf32	497661	miR-106b-5p, Stark-HP	miR-106b-5p, Stark-PFC	miR-186-5p, Earls-HP	miR-186-5p, Stark-PFC	miR-329-3p, Earls-HP	miR-329-3p, Stark-PFC	miR-340-3p, Earls-HP	miR-532-3p, Earls-HP	miR-532-5p, Earls-HP	miR-532-5p, Stark-HP	miR-532-5p, Stark-PFC	miR-93-5p, Stark-HP	miR-93-5p, Stark-PFC
C18orf54	162681	miR-192-5p, Earls-HP	miR-192-5p, Stark-PFC
C19orf47	126526	miR-378a-5p, Stark-PFC	miR-411-5p, Earls-HP	miR-491-5p, Stark-HP	miR-491-5p, Stark-PFC	miR-98-5p, Earls-HP
C19orf53	28974	miR-98-5p, Earls-HP
C19orf54	284325	miR-125b-5p, Stark-PFC
C1D	10438	miR-125b-5p, Stark-PFC	miR-192-5p, Earls-HP	miR-192-5p, Stark-PFC	miR-485-5p, Earls-HP	miR-744-5p, Stark-PFC
C1GALT1	56913	miR-98-5p, Earls-HP
C1GALT1C1	29071	miR-25-3p, Earls-HP	miR-25-3p, Stark-PFC	miR-455-3p, Stark-PFC
C1orf109	54955	miR-125b-5p, Stark-PFC
C1orf112	55732	miR-192-5p, Earls-HP	miR-192-5p, Stark-PFC
C1orf115	79762	miR-379-5p, Earls-HP	miR-379-5p, Stark-HP
C1orf116	79098	miR-329-3p, Earls-HP	miR-329-3p, Stark-PFC
C1orf122	127687	miR-122-5p, Stark-PFC
C1orf123	54987	miR-485-5p, Earls-HP
C1orf174	339448	miR-485-5p, Earls-HP
C1orf198	84886	miR-192-5p, Earls-HP	miR-192-5p, Stark-PFC
C1orf21	81563	miR-15b-5p, Earls-HP	miR-186-5p, Earls-HP	miR-186-5p, Stark-PFC	miR-708-3p, Stark-HP	miR-708-3p, Stark-PFC	miR-98-5p, Earls-HP
C1orf210	149466	miR-337-3p, Earls-HP	miR-337-3p, Stark-PFC	miR-485-5p, Earls-HP	miR-98-5p, Earls-HP
C1orf216	127703	miR-329-3p, Earls-HP	miR-329-3p, Stark-PFC
C1orf220	400798	miR-324-3p, Stark-PFC
C1orf226	400793	miR-15b-5p, Earls-HP
C1orf229	388759	miR-744-5p, Stark-PFC
C1orf35	79169	miR-25-3p, Earls-HP	miR-25-3p, Stark-PFC	miR-425-3p, Stark-PFC
C1orf43	25912	miR-106b-5p, Stark-HP	miR-106b-5p, Stark-PFC	miR-15b-5p, Earls-HP
C1orf50	79078	miR-106b-5p, Stark-HP	miR-106b-5p, Stark-PFC	miR-93-5p, Stark-HP	miR-93-5p, Stark-PFC
C1orf52	148423	miR-335-3p, Earls-HP
C1orf53	388722	miR-192-5p, Earls-HP	miR-192-5p, Stark-PFC
C1orf56	54964	miR-335-3p, Earls-HP	miR-374b-5p, Earls-HP
C1orf87	127795	miR-22-3p, Stark-PFC
C1QBP	708	miR-378a-5p, Stark-PFC
C1QTNF3	114899	miR-192-5p, Earls-HP	miR-192-5p, Stark-PFC	miR-409-3p, Earls-HP	miR-409-3p, Stark-HP	miR-409-3p, Stark-PFC
C1QTNF6	114904	miR-29a-3p, Stark-HP	miR-29c-3p, Stark-HP	miR-338-3p, Earls-HP	miR-338-3p, Stark-PFC	miR-342-3p, Earls-HP	miR-342-3p, Stark-PFC
C1RL	51279	miR-98-5p, Earls-HP
C20orf144	128864	miR-331-3p, Earls-HP	miR-378a-5p, Stark-PFC
C20orf24	55969	miR-409-3p, Earls-HP	miR-409-3p, Stark-HP	miR-409-3p, Stark-PFC	miR-532-3p, Earls-HP
C20orf27	54976	miR-423-5p, Earls-HP
C21orf33	8209	miR-331-3p, Earls-HP	miR-532-3p, Earls-HP
C21orf59	56683	miR-139-5p, Earls-HP	miR-582-5p, Earls-HP
C21orf62	56245	miR-15b-5p, Earls-HP
C21orf91	54149	miR-100-5p, Stark-PFC	miR-192-5p, Earls-HP	miR-192-5p, Stark-PFC	miR-224-5p, Stark-HP	miR-224-5p, Stark-PFC	miR-29a-3p, Stark-HP	miR-29c-3p, Stark-HP	miR-377-3p, Earls-HP	miR-377-3p, Stark-PFC
C22orf39	128977	miR-423-5p, Earls-HP
C2CD4A	145741	miR-485-5p, Earls-HP	miR-494-3p, Stark-HP	miR-494-3p, Stark-PFC
C2CD4B	388125	miR-532-3p, Earls-HP
C2CD5	9847	miR-186-5p, Earls-HP	miR-186-5p, Stark-PFC	miR-25-3p, Earls-HP	miR-25-3p, Stark-PFC
C2orf15	150590	miR-125b-5p, Stark-PFC	miR-331-3p, Earls-HP
C2orf42	54980	miR-15b-5p, Earls-HP
C2orf48	348738	miR-411-5p, Earls-HP	miR-485-5p, Earls-HP	miR-532-3p, Earls-HP
C2orf49	79074	miR-192-5p, Earls-HP	miR-192-5p, Stark-PFC
C2orf69	205327	miR-106b-5p, Stark-HP	miR-106b-5p, Stark-PFC	miR-23b-3p, Earls-HP	miR-93-5p, Stark-HP	miR-93-5p, Stark-PFC
C2orf71	388939	miR-338-3p, Earls-HP	miR-338-3p, Stark-PFC
C2orf72	257407	miR-329-3p, Earls-HP	miR-329-3p, Stark-PFC	miR-342-3p, Earls-HP	miR-342-3p, Stark-PFC	miR-377-3p, Earls-HP	miR-377-3p, Stark-PFC	miR-378a-5p, Stark-PFC
C2orf88	84281	miR-125b-5p, Stark-PFC
C2orf91	400950	miR-329-3p, Earls-HP	miR-329-3p, Stark-PFC
C3	718	miR-122-5p, Stark-PFC	miR-455-3p, Stark-PFC	miR-485-5p, Earls-HP	miR-98-5p, Earls-HP
C3orf33	285315	miR-485-5p, Earls-HP
C3orf36	80111	miR-15b-5p, Earls-HP	miR-423-5p, Earls-HP	miR-532-3p, Earls-HP
C3orf38	285237	miR-106b-5p, Stark-HP	miR-106b-5p, Stark-PFC	miR-378a-3p, Earls-HP	miR-378a-3p, Stark-HP	miR-93-5p, Stark-HP	miR-93-5p, Stark-PFC
C3orf52	79669	miR-140-3p, Stark-HP	miR-140-3p, Stark-PFC
C3orf62	375341	miR-122-5p, Stark-PFC
C4orf19	55286	miR-122-5p, Stark-PFC	miR-335-3p, Earls-HP
C4orf26	152816	miR-29a-3p, Stark-HP	miR-29c-3p, Stark-HP	miR-455-3p, Stark-PFC
C5AR2	27202	miR-485-5p, Earls-HP
C5orf15	56951	miR-15b-5p, Earls-HP	miR-409-3p, Earls-HP	miR-409-3p, Stark-HP	miR-409-3p, Stark-PFC
C5orf22	55322	miR-383-5p, Stark-HP	miR-383-5p, Stark-PFC	miR-93-5p, Stark-HP	miR-93-5p, Stark-PFC
C5orf24	134553	miR-22-3p, Stark-PFC	miR-25-3p, Earls-HP	miR-25-3p, Stark-PFC	miR-380-3p, Earls-HP
C5orf30	90355	miR-192-5p, Earls-HP	miR-192-5p, Stark-PFC	miR-98-5p, Earls-HP
C5orf34	375444	miR-192-5p, Earls-HP	miR-192-5p, Stark-PFC
C5orf51	285636	miR-379-5p, Earls-HP	miR-379-5p, Stark-HP	miR-491-5p, Stark-HP	miR-491-5p, Stark-PFC	miR-98-5p, Earls-HP
C5orf64	285668	miR-505-3p, Stark-PFC
C6	729	miR-329-3p, Earls-HP	miR-329-3p, Stark-PFC
C6orf106	64771	miR-15b-5p, Earls-HP	miR-185-5p, Earls-HP	miR-185-5p, Stark-HP	miR-185-5p, Stark-PFC	miR-212-3p, Stark-HP	miR-212-3p, Stark-PFC	miR-329-3p, Earls-HP	miR-329-3p, Stark-PFC	miR-423-5p, Earls-HP
C6orf120	387263	miR-106b-5p, Stark-HP	miR-106b-5p, Stark-PFC	miR-93-5p, Stark-HP	miR-93-5p, Stark-PFC
C6orf132	647024	miR-192-5p, Earls-HP	miR-192-5p, Stark-PFC	miR-411-5p, Earls-HP	miR-455-3p, Stark-PFC
C6orf141	135398	miR-485-5p, Earls-HP
C6orf62	81688	miR-192-5p, Earls-HP	miR-192-5p, Stark-PFC	miR-744-5p, Stark-PFC	miR-93-5p, Stark-HP	miR-93-5p, Stark-PFC
C6orf89	221477	miR-411-5p, Earls-HP
C7orf43	55262	miR-106b-5p, Stark-HP	miR-106b-5p, Stark-PFC	miR-93-5p, Stark-HP	miR-93-5p, Stark-PFC
C7orf55-LUC7L2	100996928	miR-335-3p, Earls-HP
C8A	731	miR-338-3p, Earls-HP	miR-338-3p, Stark-PFC
C8orf17	100507249	miR-194-5p, Stark-HP	miR-194-5p, Stark-PFC
C8orf33	65265	miR-154-5p, Stark-PFC	miR-23b-3p, Earls-HP	miR-324-5p, Stark-PFC	miR-374b-5p, Earls-HP	miR-744-5p, Stark-PFC
C8orf37	157657	miR-329-3p, Earls-HP	miR-329-3p, Stark-PFC	miR-411-5p, Earls-HP	miR-541-5p, Earls-HP	miR-541-5p, Stark-PFC
C8orf4	56892	miR-380-3p, Earls-HP	miR-98-5p, Earls-HP
C8orf44-SGK3	100533105	miR-378a-5p, Stark-PFC	miR-708-3p, Stark-HP	miR-708-3p, Stark-PFC
C8orf46	254778	miR-192-5p, Earls-HP	miR-192-5p, Stark-PFC	miR-224-5p, Stark-HP	miR-224-5p, Stark-PFC	miR-361-5p, Earls-HP
C8orf58	541565	miR-23b-3p, Earls-HP
C9orf163	158055	miR-192-5p, Earls-HP	miR-192-5p, Stark-PFC
C9orf170	401535	miR-374b-5p, Earls-HP
C9orf3	84909	miR-378a-5p, Stark-PFC
C9orf40	55071	miR-106b-5p, Stark-HP	miR-106b-5p, Stark-PFC	miR-93-5p, Stark-HP	miR-93-5p, Stark-PFC
C9orf66	157983	miR-100-5p, Stark-PFC
C9orf78	51759	miR-338-3p, Earls-HP	miR-338-3p, Stark-PFC
CA12	771	miR-134-5p, Stark-HP	miR-134-5p, Stark-PFC	miR-18a-5p, Stark-HP	miR-18a-5p, Stark-PFC
CA13	377677	miR-18a-5p, Stark-HP	miR-18a-5p, Stark-PFC	miR-192-5p, Earls-HP	miR-192-5p, Stark-PFC	miR-374b-5p, Earls-HP
CA2	760	miR-23b-3p, Earls-HP
CA6	765	miR-455-3p, Stark-PFC
CA8	767	miR-15b-5p, Earls-HP	miR-192-5p, Earls-HP	miR-192-5p, Stark-PFC	miR-329-3p, Earls-HP	miR-329-3p, Stark-PFC	miR-374b-5p, Earls-HP
CA9	768	miR-98-5p, Earls-HP
CAB39	51719	miR-378a-3p, Earls-HP	miR-378a-3p, Stark-HP
CAB39L	81617	miR-192-5p, Earls-HP	miR-192-5p, Stark-PFC
CABIN1	23523	miR-25-3p, Earls-HP	miR-25-3p, Stark-PFC
CABLES1	91768	miR-106b-5p, Stark-HP	miR-106b-5p, Stark-PFC	miR-140-3p, Stark-HP	miR-140-3p, Stark-PFC	miR-93-5p, Stark-HP	miR-93-5p, Stark-PFC
CABP2	51475	miR-106b-5p, Stark-HP	miR-106b-5p, Stark-PFC
CABP4	57010	miR-324-3p, Stark-PFC
CACFD1	11094	miR-329-3p, Earls-HP	miR-329-3p, Stark-PFC
CACHD1	57685	miR-185-5p, Earls-HP	miR-185-5p, Stark-HP	miR-185-5p, Stark-PFC	miR-324-5p, Stark-PFC
CACNA1A	773	miR-335-3p, Earls-HP	miR-532-3p, Earls-HP	miR-744-5p, Stark-PFC
CACNA1B	774	miR-377-3p, Earls-HP	miR-377-3p, Stark-PFC
CACNA1C	775	miR-133a-3p, Stark-PFC	miR-29a-3p, Stark-HP
CACNA1E	777	miR-335-3p, Earls-HP
CACNA1I	8911	miR-324-3p, Stark-PFC
CACNB1	782	miR-186-5p, Earls-HP	miR-186-5p, Stark-PFC
CACNB2	783	miR-378a-5p, Stark-PFC
CACNG7	59284	miR-224-5p, Stark-HP	miR-224-5p, Stark-PFC
CACNG8	59283	miR-329-3p, Earls-HP	miR-329-3p, Stark-PFC	miR-378a-3p, Earls-HP	miR-378a-3p, Stark-HP	miR-378a-5p, Stark-PFC	miR-485-5p, Earls-HP
CACTIN	58509	miR-378a-5p, Stark-PFC
CACUL1	143384	miR-15b-5p, Earls-HP	miR-329-3p, Earls-HP	miR-329-3p, Stark-PFC
CAD	790	miR-186-5p, Earls-HP	miR-186-5p, Stark-PFC	miR-18a-5p, Stark-HP	miR-18a-5p, Stark-PFC	miR-25-3p, Earls-HP	miR-25-3p, Stark-PFC	miR-331-3p, Earls-HP	miR-455-3p, Stark-PFC
CADM1	23705	miR-140-3p, Stark-HP	miR-140-3p, Stark-PFC	miR-185-5p, Earls-HP	miR-185-5p, Stark-HP	miR-185-5p, Stark-PFC	miR-192-5p, Earls-HP	miR-192-5p, Stark-PFC
CADM2	253559	miR-106b-5p, Stark-HP	miR-106b-5p, Stark-PFC	miR-93-5p, Stark-HP	miR-93-5p, Stark-PFC
CADM3	57863	miR-377-3p, Earls-HP	miR-377-3p, Stark-PFC
CADPS	8618	miR-335-3p, Earls-HP	miR-377-3p, Earls-HP	miR-377-3p, Stark-PFC
CADPS2	93664	miR-192-5p, Earls-HP	miR-192-5p, Stark-PFC
CALCB	797	miR-98-5p, Earls-HP
CALCOCO2	10241	miR-122-5p, Stark-PFC	miR-331-3p, Earls-HP	miR-361-5p, Earls-HP	miR-532-3p, Earls-HP	miR-93-5p, Stark-HP	miR-93-5p, Stark-PFC
CALCR	799	miR-29a-3p, Stark-HP
CALD1	800	miR-122-5p, Stark-PFC
CALHM5	254228	miR-329-3p, Earls-HP	miR-329-3p, Stark-PFC	miR-532-3p, Earls-HP
CALM1	801	miR-382-5p, Earls-HP
CALM3	808	miR-122-5p, Stark-PFC	miR-185-5p, Earls-HP	miR-185-5p, Stark-HP	miR-185-5p, Stark-PFC	miR-29a-3p, Stark-HP	miR-29c-3p, Stark-HP	miR-423-5p, Earls-HP
CALN1	83698	miR-212-3p, Stark-HP	miR-212-3p, Stark-PFC	miR-412-3p, Stark-PFC
CALR	811	miR-122-5p, Stark-PFC	miR-342-3p, Earls-HP	miR-342-3p, Stark-PFC	miR-412-3p, Stark-PFC
CALU	813	miR-122-5p, Stark-PFC	miR-15b-5p, Earls-HP	miR-98-5p, Earls-HP
CAMK2B	816	miR-186-5p, Earls-HP	miR-186-5p, Stark-PFC
CAMK2D	817	miR-185-5p, Earls-HP	miR-185-5p, Stark-HP	miR-185-5p, Stark-PFC
CAMK2G	818	miR-331-3p, Earls-HP	miR-532-3p, Earls-HP
CAMK2N1	55450	miR-22-3p, Stark-PFC	miR-342-3p, Earls-HP	miR-342-3p, Stark-PFC
CAMK2N2	94032	miR-106b-5p, Stark-HP	miR-106b-5p, Stark-PFC	miR-93-5p, Stark-HP	miR-93-5p, Stark-PFC
CAMK4	814	miR-185-5p, Earls-HP	miR-185-5p, Stark-HP	miR-185-5p, Stark-PFC	miR-192-5p, Earls-HP	miR-192-5p, Stark-PFC	miR-532-3p, Earls-HP
CAMKK2	10645	miR-100-5p, Stark-PFC	miR-185-5p, Earls-HP	miR-185-5p, Stark-HP	miR-185-5p, Stark-PFC
CAMKV	79012	miR-324-3p, Stark-PFC	miR-874-3p, Earls-HP
CAMLG	819	miR-411-5p, Earls-HP	miR-485-5p, Earls-HP
CAMSAP1	157922	miR-15b-5p, Earls-HP	miR-335-3p, Earls-HP	miR-409-3p, Earls-HP	miR-409-3p, Stark-HP	miR-409-3p, Stark-PFC
CAMSAP2	23271	miR-374b-5p, Earls-HP
CAMSAP3	57662	miR-186-5p, Earls-HP	miR-186-5p, Stark-PFC	miR-99b-5p, Stark-PFC
CAMTA1	23261	miR-106b-5p, Stark-HP	miR-106b-5p, Stark-PFC	miR-93-5p, Stark-HP	miR-93-5p, Stark-PFC
CAMTA2	23125	miR-491-5p, Stark-HP	miR-491-5p, Stark-PFC
CAND1	55832	miR-139-5p, Earls-HP	miR-186-5p, Earls-HP	miR-186-5p, Stark-PFC	miR-192-5p, Earls-HP	miR-192-5p, Stark-PFC	miR-29a-3p, Stark-HP	miR-29c-3p, Stark-HP	miR-425-5p, Earls-HP	miR-455-3p, Stark-PFC
CANT1	124583	miR-98-5p, Earls-HP
CANX	821	miR-15b-5p, Earls-HP	miR-185-5p, Earls-HP	miR-185-5p, Stark-HP	miR-185-5p, Stark-PFC	miR-18a-5p, Stark-HP	miR-18a-5p, Stark-PFC	miR-342-3p, Earls-HP	miR-342-3p, Stark-PFC	miR-505-3p, Stark-PFC
CAP1	10487	miR-23b-3p, Earls-HP	miR-93-5p, Stark-HP	miR-93-5p, Stark-PFC	miR-98-5p, Earls-HP
CAPN1	823	miR-140-3p, Stark-HP	miR-140-3p, Stark-PFC
CAPN15	6650	miR-106b-5p, Stark-HP	miR-106b-5p, Stark-PFC	miR-140-3p, Stark-HP	miR-140-3p, Stark-PFC	miR-331-3p, Earls-HP	miR-423-5p, Earls-HP	miR-491-5p, Stark-HP	miR-491-5p, Stark-PFC	miR-744-5p, Stark-PFC	miR-93-5p, Stark-HP	miR-93-5p, Stark-PFC	miR-98-5p, Earls-HP
CAPN5	726	miR-338-3p, Earls-HP	miR-338-3p, Stark-PFC
CAPN6	827	miR-383-5p, Stark-HP	miR-383-5p, Stark-PFC
CAPNS1	826	miR-100-5p, Stark-PFC	miR-185-5p, Earls-HP	miR-185-5p, Stark-HP	miR-185-5p, Stark-PFC	miR-331-3p, Earls-HP	miR-425-3p, Stark-PFC	miR-491-5p, Stark-HP	miR-491-5p, Stark-PFC	miR-744-5p, Stark-PFC
CAPRIN2	65981	miR-106b-5p, Stark-HP	miR-106b-5p, Stark-PFC	miR-541-5p, Earls-HP	miR-541-5p, Stark-PFC	miR-582-5p, Earls-HP	miR-93-5p, Stark-HP	miR-93-5p, Stark-PFC
CAPS	828	miR-491-5p, Stark-HP	miR-491-5p, Stark-PFC
CAPZA1	829	miR-140-3p, Stark-HP	miR-140-3p, Stark-PFC	miR-194-5p, Stark-HP	miR-194-5p, Stark-PFC
CAPZA2	830	miR-106b-5p, Stark-HP	miR-106b-5p, Stark-PFC	miR-15b-5p, Earls-HP	miR-380-3p, Earls-HP	miR-93-5p, Stark-HP	miR-93-5p, Stark-PFC
CAPZB	832	miR-185-5p, Earls-HP	miR-185-5p, Stark-HP	miR-185-5p, Stark-PFC	miR-25-3p, Earls-HP	miR-25-3p, Stark-PFC	miR-324-3p, Stark-PFC	miR-582-5p, Earls-HP
CARD10	29775	miR-15b-5p, Earls-HP	miR-491-5p, Stark-HP	miR-491-5p, Stark-PFC
CARD6	84674	miR-25-3p, Earls-HP	miR-25-3p, Stark-PFC	miR-485-5p, Earls-HP
CARD8	22900	miR-194-5p, Stark-HP	miR-194-5p, Stark-PFC	miR-455-3p, Stark-PFC
CARF	79800	miR-331-3p, Earls-HP
CARHSP1	23589	miR-125b-5p, Stark-PFC
CARM1	10498	miR-15b-5p, Earls-HP
CARNMT1	138199	miR-582-5p, Earls-HP
CASC3	22794	miR-125b-5p, Stark-PFC	miR-378a-3p, Earls-HP	miR-378a-3p, Stark-HP
CASC4	113201	miR-485-5p, Earls-HP
CASD1	64921	miR-329-3p, Earls-HP	miR-329-3p, Stark-PFC
CASK	8573	miR-15b-5p, Earls-HP
CASKIN1	57524	miR-15b-5p, Earls-HP	miR-185-5p, Earls-HP	miR-185-5p, Stark-HP	miR-185-5p, Stark-PFC	miR-25-3p, Earls-HP	miR-25-3p, Stark-PFC	miR-491-5p, Stark-HP	miR-491-5p, Stark-PFC
CASP1	834	miR-337-3p, Earls-HP	miR-337-3p, Stark-PFC	miR-412-3p, Stark-PFC
CASP10	843	miR-140-3p, Stark-HP	miR-140-3p, Stark-PFC
CASP14	23581	miR-185-5p, Earls-HP	miR-185-5p, Stark-HP	miR-185-5p, Stark-PFC
CASP16P	197350	miR-532-5p, Earls-HP	miR-532-5p, Stark-HP	miR-532-5p, Stark-PFC
CASP2	835	miR-106b-5p, Stark-HP	miR-106b-5p, Stark-PFC	miR-93-5p, Stark-HP	miR-93-5p, Stark-PFC
CASP3	836	miR-224-5p, Stark-HP	miR-224-5p, Stark-PFC	miR-382-5p, Earls-HP	miR-582-5p, Earls-HP	miR-98-5p, Earls-HP
CASP7	840	miR-106b-5p, Stark-HP	miR-106b-5p, Stark-PFC	miR-122-5p, Stark-PFC	miR-192-5p, Earls-HP	miR-192-5p, Stark-PFC	miR-224-5p, Stark-HP	miR-224-5p, Stark-PFC
CASP8	841	miR-106b-5p, Stark-HP	miR-106b-5p, Stark-PFC	miR-29a-3p, Stark-HP	miR-29c-3p, Stark-HP	miR-362-5p, Stark-HP	miR-362-5p, Stark-PFC	miR-485-5p, Earls-HP
CASP9	842	miR-133a-3p, Stark-PFC	miR-582-5p, Earls-HP
CASTOR2	729438	miR-485-5p, Earls-HP	miR-505-3p, Stark-PFC	miR-676-5p, Stark-PFC	miR-98-5p, Earls-HP
CASZ1	54897	miR-423-5p, Earls-HP
CATSPER4	378807	miR-338-3p, Earls-HP	miR-338-3p, Stark-PFC
CATSPERB	79820	miR-23b-3p, Earls-HP
CAV1	857	miR-106b-5p, Stark-HP	miR-106b-5p, Stark-PFC	miR-192-5p, Earls-HP	miR-192-5p, Stark-PFC	miR-194-5p, Stark-HP	miR-194-5p, Stark-PFC	miR-93-5p, Stark-HP	miR-93-5p, Stark-PFC
CAV2	858	miR-93-5p, Stark-HP	miR-93-5p, Stark-PFC
CAVIN1	284119	miR-106b-5p, Stark-HP	miR-106b-5p, Stark-PFC	miR-342-3p, Earls-HP	miR-342-3p, Stark-PFC	miR-93-5p, Stark-HP	miR-93-5p, Stark-PFC
CAVIN4	347273	miR-329-3p, Earls-HP	miR-329-3p, Stark-PFC	miR-377-3p, Earls-HP	miR-377-3p, Stark-PFC
CBFA2T2	9139	miR-106b-5p, Stark-HP	miR-106b-5p, Stark-PFC	miR-455-3p, Stark-PFC
CBFA2T3	863	miR-15b-5p, Earls-HP
CBFB	865	miR-125b-5p, Stark-PFC	miR-153-3p, Stark-HP
CBL	867	miR-98-5p, Earls-HP
CBR1	873	miR-186-5p, Earls-HP	miR-186-5p, Stark-PFC
CBS	875	miR-324-5p, Stark-PFC	miR-455-3p, Stark-PFC
CBWD1	55871	miR-331-3p, Earls-HP	miR-505-3p, Stark-PFC
CBWD5	220869	miR-505-3p, Stark-PFC
CBX1	10951	miR-106b-5p, Stark-HP	miR-106b-5p, Stark-PFC	miR-186-5p, Earls-HP	miR-186-5p, Stark-PFC	miR-342-3p, Earls-HP	miR-342-3p, Stark-PFC	miR-93-5p, Stark-HP	miR-93-5p, Stark-PFC
CBX2	84733	miR-15b-5p, Earls-HP	miR-186-5p, Earls-HP	miR-186-5p, Stark-PFC	miR-29a-3p, Stark-HP	miR-29c-3p, Stark-HP	miR-329-3p, Earls-HP	miR-329-3p, Stark-PFC	miR-377-3p, Earls-HP	miR-377-3p, Stark-PFC	miR-874-3p, Earls-HP
CBX3	11335	miR-100-5p, Stark-PFC	miR-154-5p, Stark-PFC	miR-186-5p, Earls-HP	miR-186-5p, Stark-PFC	miR-329-3p, Earls-HP	miR-329-3p, Stark-PFC	miR-93-5p, Stark-HP	miR-93-5p, Stark-PFC
CBX4	8535	miR-15b-5p, Earls-HP
CBX5	23468	miR-106b-5p, Stark-HP	miR-106b-5p, Stark-PFC	miR-345-5p, Stark-PFC	miR-93-5p, Stark-HP	miR-93-5p, Stark-PFC	miR-98-5p, Earls-HP
CBX6	23466	miR-140-3p, Stark-HP	miR-140-3p, Stark-PFC	miR-15b-5p, Earls-HP	miR-185-5p, Earls-HP	miR-185-5p, Stark-HP	miR-185-5p, Stark-PFC	miR-29a-3p, Stark-HP	miR-29c-3p, Stark-HP	miR-423-5p, Earls-HP	miR-874-3p, Earls-HP
CBX8	57332	miR-106b-5p, Stark-HP	miR-106b-5p, Stark-PFC	miR-140-3p, Stark-HP	miR-140-3p, Stark-PFC	miR-329-3p, Earls-HP	miR-329-3p, Stark-PFC	miR-423-5p, Earls-HP	miR-93-5p, Stark-HP	miR-93-5p, Stark-PFC
CBY3	646019	miR-194-5p, Stark-HP	miR-194-5p, Stark-PFC	miR-329-3p, Earls-HP	miR-329-3p, Stark-PFC	miR-485-5p, Earls-HP
CC2D1A	54862	miR-485-5p, Earls-HP
CC2D1B	200014	miR-340-3p, Earls-HP	miR-494-3p, Stark-HP	miR-494-3p, Stark-PFC
CC2D2A	57545	miR-186-5p, Earls-HP	miR-186-5p, Stark-PFC
CCAR1	55749	miR-186-5p, Earls-HP	miR-186-5p, Stark-PFC
CCBE1	147372	miR-676-3p, Earls-HP
CCDC106	29903	miR-423-5p, Earls-HP	miR-744-5p, Stark-PFC
CCDC113	29070	miR-25-3p, Earls-HP	miR-25-3p, Stark-PFC
CCDC117	150275	miR-29a-3p, Stark-HP	miR-29c-3p, Stark-HP	miR-409-3p, Earls-HP	miR-409-3p, Stark-HP	miR-409-3p, Stark-PFC
CCDC121	79635	miR-192-5p, Earls-HP	miR-192-5p, Stark-PFC
CCDC124	115098	miR-125b-5p, Stark-PFC
CCDC125	202243	miR-106b-5p, Stark-HP	miR-106b-5p, Stark-PFC	miR-455-3p, Stark-PFC	miR-93-5p, Stark-HP	miR-93-5p, Stark-PFC
CCDC127	133957	miR-455-3p, Stark-PFC
CCDC137	339230	miR-106b-5p, Stark-HP	miR-106b-5p, Stark-PFC	miR-93-5p, Stark-HP	miR-93-5p, Stark-PFC
CCDC14	64770	miR-192-5p, Earls-HP	miR-192-5p, Stark-PFC	miR-29a-3p, Stark-HP	miR-338-3p, Earls-HP	miR-338-3p, Stark-PFC
CCDC142	84865	miR-122-5p, Stark-PFC
CCDC144A	9720	miR-676-3p, Earls-HP
CCDC144NL	339184	miR-425-5p, Earls-HP
CCDC149	91050	miR-494-3p, Stark-HP	miR-494-3p, Stark-PFC
CCDC15	80071	miR-192-5p, Earls-HP	miR-192-5p, Stark-PFC
CCDC150	284992	miR-192-5p, Earls-HP	miR-192-5p, Stark-PFC
CCDC152	100129792	miR-532-3p, Earls-HP
CCDC160	347475	miR-329-3p, Earls-HP	miR-329-3p, Stark-PFC
CCDC169	728591	miR-212-3p, Stark-HP	miR-212-3p, Stark-PFC	miR-329-3p, Earls-HP	miR-329-3p, Stark-PFC	miR-708-3p, Stark-HP	miR-708-3p, Stark-PFC
CCDC170	80129	miR-122-5p, Stark-PFC
CCDC171	203238	miR-25-3p, Earls-HP	miR-25-3p, Stark-PFC
CCDC174	51244	miR-192-5p, Earls-HP	miR-192-5p, Stark-PFC	miR-329-3p, Earls-HP	miR-329-3p, Stark-PFC
CCDC18	343099	miR-192-5p, Earls-HP	miR-192-5p, Stark-PFC	miR-200a-3p, Stark-HP
CCDC186	55088	miR-25-3p, Earls-HP	miR-25-3p, Stark-PFC
CCDC198	55195	miR-106b-5p, Stark-HP	miR-106b-5p, Stark-PFC	miR-140-3p, Stark-HP	miR-140-3p, Stark-PFC	miR-93-5p, Stark-HP	miR-93-5p, Stark-PFC
CCDC30	728621	miR-106b-5p, Stark-HP	miR-106b-5p, Stark-PFC	miR-378a-5p, Stark-PFC	miR-93-5p, Stark-HP	miR-93-5p, Stark-PFC
CCDC36	339834	miR-455-3p, Stark-PFC
CCDC38	120935	miR-409-3p, Earls-HP	miR-409-3p, Stark-HP	miR-409-3p, Stark-PFC	miR-455-3p, Stark-PFC
CCDC39	339829	miR-133a-3p, Stark-PFC	miR-335-3p, Earls-HP
CCDC43	124808	miR-122-5p, Stark-PFC
CCDC47	57003	miR-106b-5p, Stark-HP	miR-106b-5p, Stark-PFC	miR-192-5p, Earls-HP	miR-192-5p, Stark-PFC	miR-93-5p, Stark-HP	miR-93-5p, Stark-PFC
CCDC58	131076	miR-361-5p, Earls-HP
CCDC59	29080	miR-342-3p, Earls-HP	miR-342-3p, Stark-PFC
CCDC6	8030	miR-106b-5p, Stark-HP	miR-106b-5p, Stark-PFC	miR-335-3p, Earls-HP	miR-342-3p, Earls-HP	miR-342-3p, Stark-PFC	miR-708-3p, Stark-HP	miR-708-3p, Stark-PFC	miR-93-5p, Stark-HP	miR-93-5p, Stark-PFC
CCDC62	84660	miR-345-5p, Stark-PFC
CCDC69	26112	miR-377-3p, Earls-HP	miR-377-3p, Stark-PFC
CCDC71	64925	miR-744-5p, Stark-PFC
CCDC71L	168455	miR-106b-5p, Stark-HP	miR-106b-5p, Stark-PFC	miR-200a-3p, Stark-HP	miR-324-3p, Stark-PFC	miR-93-5p, Stark-HP	miR-93-5p, Stark-PFC
CCDC74A	90557	miR-380-3p, Earls-HP
CCDC74B	91409	miR-380-3p, Earls-HP
CCDC77	84318	miR-455-3p, Stark-PFC	miR-485-5p, Earls-HP
CCDC80	151887	miR-15b-5p, Earls-HP	miR-186-5p, Earls-HP	miR-186-5p, Stark-PFC	miR-374b-5p, Earls-HP	miR-409-3p, Earls-HP	miR-409-3p, Stark-HP	miR-409-3p, Stark-PFC	miR-455-3p, Stark-PFC
CCDC83	220047	miR-15b-5p, Earls-HP
CCDC86	79080	miR-185-5p, Earls-HP	miR-185-5p, Stark-HP	miR-185-5p, Stark-PFC
CCDC88A	55704	miR-185-5p, Earls-HP	miR-185-5p, Stark-HP	miR-185-5p, Stark-PFC
CCDC88C	440193	miR-15b-5p, Earls-HP	miR-23b-3p, Earls-HP	miR-93-5p, Stark-HP	miR-93-5p, Stark-PFC
CCDC91	55297	miR-329-3p, Earls-HP	miR-329-3p, Stark-PFC
CCDC96	257236	miR-25-3p, Earls-HP	miR-25-3p, Stark-PFC
CCL1	6346	miR-106b-5p, Stark-HP	miR-106b-5p, Stark-PFC	miR-93-5p, Stark-HP	miR-93-5p, Stark-PFC
CCL2	6347	miR-98-5p, Earls-HP
CCL22	6367	miR-485-5p, Earls-HP
CCL26	10344	miR-25-3p, Earls-HP	miR-25-3p, Stark-PFC
CCL3L1	6349	miR-192-5p, Earls-HP	miR-192-5p, Stark-PFC
CCL5	6352	miR-106b-5p, Stark-HP	miR-106b-5p, Stark-PFC	miR-93-5p, Stark-HP	miR-93-5p, Stark-PFC	miR-98-5p, Earls-HP
CCNA2	890	miR-212-3p, Stark-HP	miR-212-3p, Stark-PFC	miR-22-3p, Stark-PFC	miR-29a-3p, Stark-HP	miR-29c-3p, Stark-HP	miR-98-5p, Earls-HP
CCNB1	891	miR-212-3p, Stark-HP	miR-212-3p, Stark-PFC	miR-25-3p, Earls-HP	miR-25-3p, Stark-PFC	miR-455-3p, Stark-PFC
CCNB1IP1	57820	miR-411-5p, Earls-HP
CCNB2	9133	miR-23b-3p, Earls-HP
CCND1	595	miR-106b-5p, Stark-HP	miR-106b-5p, Stark-PFC	miR-15b-5p, Earls-HP	miR-18a-5p, Stark-HP	miR-18a-5p, Stark-PFC	miR-224-5p, Stark-HP	miR-224-5p, Stark-PFC	miR-29a-3p, Stark-HP	miR-338-3p, Earls-HP	miR-338-3p, Stark-PFC	miR-374b-5p, Earls-HP	miR-383-5p, Stark-HP	miR-383-5p, Stark-PFC	miR-425-5p, Earls-HP	miR-494-3p, Stark-HP	miR-494-3p, Stark-PFC	miR-541-5p, Earls-HP	miR-541-5p, Stark-PFC	miR-676-5p, Stark-PFC	miR-93-5p, Stark-HP	miR-93-5p, Stark-PFC	miR-98-5p, Earls-HP
CCND2	894	miR-106b-5p, Stark-HP	miR-106b-5p, Stark-PFC	miR-154-5p, Stark-PFC	miR-15b-5p, Earls-HP	miR-185-5p, Earls-HP	miR-185-5p, Stark-HP	miR-185-5p, Stark-PFC	miR-29a-3p, Stark-HP	miR-29c-3p, Stark-HP	miR-324-3p, Stark-PFC	miR-340-3p, Earls-HP	miR-342-3p, Earls-HP	miR-342-3p, Stark-PFC	miR-378a-3p, Earls-HP	miR-378a-3p, Stark-HP	miR-378a-5p, Stark-PFC	miR-382-5p, Earls-HP	miR-423-5p, Earls-HP	miR-505-3p, Stark-PFC	miR-541-5p, Earls-HP	miR-541-5p, Stark-PFC	miR-98-5p, Earls-HP
CCND3	896	miR-15b-5p, Earls-HP	miR-324-5p, Stark-PFC
CCNE1	898	miR-125b-5p, Stark-PFC	miR-15b-5p, Earls-HP	miR-185-5p, Earls-HP	miR-185-5p, Stark-HP	miR-185-5p, Stark-PFC	miR-192-5p, Earls-HP	miR-192-5p, Stark-PFC
CCNE2	9134	miR-15b-5p, Earls-HP	miR-200a-3p, Stark-HP	miR-25-3p, Earls-HP	miR-25-3p, Stark-PFC
CCNF	899	miR-324-3p, Stark-PFC	miR-423-5p, Earls-HP	miR-582-5p, Earls-HP	miR-98-5p, Earls-HP
CCNG1	900	miR-100-5p, Stark-PFC	miR-122-5p, Stark-PFC	miR-134-5p, Stark-HP	miR-134-5p, Stark-PFC	miR-23b-3p, Earls-HP
CCNG2	901	miR-93-5p, Stark-HP	miR-93-5p, Stark-PFC
CCNI	10983	miR-133a-3p, Stark-PFC	miR-374b-5p, Earls-HP	miR-423-5p, Earls-HP
CCNJ	54619	miR-125b-5p, Stark-PFC	miR-98-5p, Earls-HP
CCNK	8812	miR-377-3p, Earls-HP	miR-377-3p, Stark-PFC
CCNL1	57018	miR-18a-5p, Stark-HP	miR-18a-5p, Stark-PFC
CCNO	10309	miR-192-5p, Earls-HP	miR-192-5p, Stark-PFC
CCNQ	92002	miR-324-3p, Stark-PFC
CCNT1	904	miR-15b-5p, Earls-HP	miR-362-5p, Stark-HP	miR-362-5p, Stark-PFC	miR-485-5p, Earls-HP
CCNT2	905	miR-15b-5p, Earls-HP	miR-22-3p, Stark-PFC	miR-29a-3p, Stark-HP	miR-29c-3p, Stark-HP	miR-98-5p, Earls-HP
CCNY	219771	miR-192-5p, Earls-HP	miR-192-5p, Stark-PFC	miR-455-3p, Stark-PFC	miR-744-5p, Stark-PFC
CCNYL1	151195	miR-100-5p, Stark-PFC
CCP110	9738	miR-106b-5p, Stark-HP	miR-106b-5p, Stark-PFC	miR-93-5p, Stark-HP	miR-93-5p, Stark-PFC
CCPG1	9236	miR-345-5p, Stark-PFC	miR-455-3p, Stark-PFC
CCR2	729230	miR-532-5p, Earls-HP	miR-532-5p, Stark-HP	miR-532-5p, Stark-PFC
CCR4	1233	miR-378a-5p, Stark-PFC	miR-455-3p, Stark-PFC	miR-532-3p, Earls-HP
CCR6	1235	miR-122-5p, Stark-PFC
CCS	9973	miR-122-5p, Stark-PFC	miR-411-5p, Earls-HP
CCSAP	126731	miR-186-5p, Earls-HP	miR-186-5p, Stark-PFC	miR-192-5p, Earls-HP	miR-192-5p, Stark-PFC
CCSER2	54462	miR-106b-5p, Stark-HP	miR-106b-5p, Stark-PFC	miR-25-3p, Earls-HP	miR-25-3p, Stark-PFC	miR-455-3p, Stark-PFC	miR-532-5p, Earls-HP	miR-532-5p, Stark-HP	miR-532-5p, Stark-PFC	miR-676-5p, Stark-PFC	miR-93-5p, Stark-HP	miR-93-5p, Stark-PFC
CCT4	10575	miR-186-5p, Earls-HP	miR-186-5p, Stark-PFC	miR-29a-3p, Stark-HP	miR-329-3p, Earls-HP	miR-329-3p, Stark-PFC
CCT5	22948	miR-139-5p, Earls-HP	miR-409-5p, Earls-HP
CCT6A	908	miR-186-5p, Earls-HP	miR-186-5p, Stark-PFC	miR-18a-5p, Stark-HP	miR-18a-5p, Stark-PFC	miR-324-3p, Stark-PFC	miR-455-3p, Stark-PFC	miR-676-5p, Stark-PFC
CCT7	10574	miR-23b-3p, Earls-HP	miR-505-3p, Stark-PFC
CCT8	10694	miR-93-5p, Stark-HP	miR-93-5p, Stark-PFC
CCZ1	51622	miR-192-5p, Earls-HP	miR-192-5p, Stark-PFC
CCZ1B	221960	miR-100-5p, Stark-PFC	miR-192-5p, Earls-HP	miR-192-5p, Stark-PFC
CD151	977	miR-22-3p, Stark-PFC	miR-324-3p, Stark-PFC
CD164	8763	miR-186-5p, Earls-HP	miR-186-5p, Stark-PFC	miR-192-5p, Earls-HP	miR-192-5p, Stark-PFC	miR-93-5p, Stark-HP	miR-93-5p, Stark-PFC
CD180	4064	miR-15b-5p, Earls-HP	miR-185-5p, Earls-HP	miR-185-5p, Stark-HP	miR-185-5p, Stark-PFC	miR-25-3p, Earls-HP	miR-25-3p, Stark-PFC	miR-329-3p, Earls-HP	miR-329-3p, Stark-PFC	miR-582-5p, Earls-HP
CD19	930	miR-329-3p, Earls-HP	miR-329-3p, Stark-PFC
CD200	4345	miR-532-3p, Earls-HP
CD209	30835	miR-485-5p, Earls-HP
CD226	10666	miR-212-3p, Stark-HP	miR-212-3p, Stark-PFC	miR-25-3p, Earls-HP	miR-25-3p, Stark-PFC	miR-380-3p, Earls-HP	miR-505-3p, Stark-PFC	miR-676-5p, Stark-PFC
CD244	51744	miR-125b-5p, Stark-PFC
CD274	29126	miR-15b-5p, Earls-HP	miR-194-5p, Stark-HP	miR-194-5p, Stark-PFC	miR-29c-3p, Stark-HP	miR-324-5p, Stark-PFC
CD276	80381	miR-29a-3p, Stark-HP	miR-29c-3p, Stark-HP
CD28	940	miR-106b-5p, Stark-HP	miR-106b-5p, Stark-PFC	miR-93-5p, Stark-HP	miR-93-5p, Stark-PFC
CD2AP	23607	miR-15b-5p, Earls-HP	miR-186-5p, Earls-HP	miR-186-5p, Stark-PFC	miR-329-3p, Earls-HP	miR-329-3p, Stark-PFC
CD300LG	146894	miR-485-5p, Earls-HP
CD302	9936	miR-23b-3p, Earls-HP
CD320	51293	miR-125b-5p, Stark-PFC
CD34	947	miR-106b-5p, Stark-HP	miR-106b-5p, Stark-PFC	miR-377-3p, Earls-HP	miR-377-3p, Stark-PFC
CD38	952	miR-140-3p, Stark-HP	miR-140-3p, Stark-PFC
CD3D	915	miR-342-3p, Earls-HP	miR-342-3p, Stark-PFC
CD3EAP	10849	miR-140-3p, Stark-HP	miR-140-3p, Stark-PFC	miR-186-5p, Earls-HP	miR-186-5p, Stark-PFC	miR-485-5p, Earls-HP
CD3G	917	miR-455-3p, Stark-PFC
CD4	920	miR-485-5p, Earls-HP
CD40	958	miR-224-5p, Stark-HP	miR-224-5p, Stark-PFC
CD40LG	959	miR-345-5p, Stark-PFC
CD44	960	miR-125b-5p, Stark-PFC	miR-15b-5p, Earls-HP	miR-379-5p, Earls-HP	miR-379-5p, Stark-HP	miR-744-5p, Stark-PFC
CD46	4179	miR-186-5p, Earls-HP	miR-186-5p, Stark-PFC	miR-361-5p, Earls-HP	miR-93-5p, Stark-HP	miR-93-5p, Stark-PFC	miR-98-5p, Earls-HP
CD47	961	miR-106b-5p, Stark-HP	miR-106b-5p, Stark-PFC	miR-192-5p, Earls-HP	miR-192-5p, Stark-PFC	miR-505-3p, Stark-PFC	miR-93-5p, Stark-HP	miR-93-5p, Stark-PFC
CD55	1604	miR-532-5p, Earls-HP	miR-532-5p, Stark-HP	miR-532-5p, Stark-PFC
CD59	966	miR-379-5p, Earls-HP	miR-379-5p, Stark-HP	miR-98-5p, Earls-HP
CD81	975	miR-423-5p, Earls-HP	miR-582-5p, Earls-HP
CD83	9308	miR-122-5p, Stark-PFC	miR-192-5p, Earls-HP	miR-192-5p, Stark-PFC
CD93	22918	miR-29a-3p, Stark-HP	miR-377-3p, Earls-HP	miR-377-3p, Stark-PFC
CD96	10225	miR-378a-5p, Stark-PFC
CD99	4267	miR-329-3p, Earls-HP	miR-329-3p, Stark-PFC
CDADC1	81602	miR-15b-5p, Earls-HP
CDAN1	146059	miR-744-5p, Stark-PFC
CDC123	8872	miR-324-5p, Stark-PFC	miR-361-5p, Earls-HP
CDC14A	8556	miR-192-5p, Earls-HP	miR-192-5p, Stark-PFC
CDC14B	8555	miR-455-3p, Stark-PFC
CDC16	8881	miR-93-5p, Stark-HP	miR-93-5p, Stark-PFC
CDC20	991	miR-18a-5p, Stark-HP	miR-18a-5p, Stark-PFC	miR-192-5p, Earls-HP	miR-192-5p, Stark-PFC	miR-23b-3p, Earls-HP
CDC23	8697	miR-29a-3p, Stark-HP	miR-29c-3p, Stark-HP	miR-98-5p, Earls-HP
CDC25A	993	miR-140-3p, Stark-HP	miR-140-3p, Stark-PFC	miR-15b-5p, Earls-HP	miR-192-5p, Earls-HP	miR-192-5p, Stark-PFC	miR-98-5p, Earls-HP
CDC25B	994	miR-425-5p, Earls-HP	miR-744-5p, Stark-PFC
CDC27	996	miR-15b-5p, Earls-HP
CDC34	997	miR-98-5p, Earls-HP
CDC37	11140	miR-185-5p, Earls-HP	miR-185-5p, Stark-HP	miR-185-5p, Stark-PFC
CDC37L1	55664	miR-106b-5p, Stark-HP	miR-106b-5p, Stark-PFC	miR-15b-5p, Earls-HP	miR-93-5p, Stark-HP	miR-93-5p, Stark-PFC
CDC42	998	miR-106b-5p, Stark-HP	miR-106b-5p, Stark-PFC	miR-133a-3p, Stark-PFC	miR-185-5p, Earls-HP	miR-185-5p, Stark-HP	miR-185-5p, Stark-PFC	miR-224-5p, Stark-HP	miR-224-5p, Stark-PFC	miR-29a-3p, Stark-HP	miR-29c-3p, Stark-HP
CDC42BPA	8476	miR-485-5p, Earls-HP	miR-98-5p, Earls-HP
CDC42BPG	55561	miR-337-3p, Earls-HP	miR-337-3p, Stark-PFC
CDC42EP3	10602	miR-122-5p, Stark-PFC
CDC42EP4	23580	miR-582-5p, Earls-HP
CDC42SE1	56882	miR-29a-3p, Stark-HP	miR-29c-3p, Stark-HP	miR-338-3p, Earls-HP	miR-338-3p, Stark-PFC
CDC42SE2	56990	miR-15b-5p, Earls-HP
CDC45	8318	miR-455-3p, Stark-PFC
CDC5L	988	miR-25-3p, Earls-HP	miR-25-3p, Stark-PFC	miR-455-3p, Stark-PFC	miR-505-3p, Stark-PFC	miR-676-3p, Earls-HP
CDC7	8317	miR-192-5p, Earls-HP	miR-192-5p, Stark-PFC	miR-29a-3p, Stark-HP
CDC73	79577	miR-100-5p, Stark-PFC	miR-186-5p, Earls-HP	miR-186-5p, Stark-PFC	miR-23b-3p, Earls-HP	miR-485-5p, Earls-HP
CDCA4	55038	miR-140-3p, Stark-HP	miR-140-3p, Stark-PFC	miR-15b-5p, Earls-HP	miR-192-5p, Earls-HP	miR-192-5p, Stark-PFC	miR-331-3p, Earls-HP
CDCA5	113130	miR-18a-5p, Stark-HP	miR-18a-5p, Stark-PFC
CDCA8	55143	miR-140-3p, Stark-HP	miR-140-3p, Stark-PFC	miR-23b-3p, Earls-HP	miR-532-3p, Earls-HP
CDCP1	64866	miR-409-3p, Earls-HP	miR-409-3p, Stark-HP	miR-409-3p, Stark-PFC	miR-455-3p, Stark-PFC	miR-485-5p, Earls-HP
CDH1	999	miR-224-5p, Stark-HP	miR-224-5p, Stark-PFC	miR-25-3p, Earls-HP	miR-25-3p, Stark-PFC
CDH2	1000	miR-194-5p, Stark-HP	miR-194-5p, Stark-PFC	miR-338-3p, Earls-HP	miR-338-3p, Stark-PFC	miR-411-5p, Earls-HP	miR-412-3p, Stark-PFC
CDH22	64405	miR-412-3p, Stark-PFC
CDH5	1003	miR-125b-5p, Stark-PFC
CDHR1	92211	miR-93-5p, Stark-HP	miR-93-5p, Stark-PFC
CDHR3	222256	miR-331-3p, Earls-HP
CDIP1	29965	miR-324-3p, Stark-PFC
CDIPT	10423	miR-106b-5p, Stark-HP	miR-106b-5p, Stark-PFC	miR-331-3p, Earls-HP	miR-93-5p, Stark-HP	miR-93-5p, Stark-PFC
CDK1	983	miR-15b-5p, Earls-HP
CDK12	51755	miR-744-5p, Stark-PFC
CDK14	5218	miR-185-5p, Earls-HP	miR-185-5p, Stark-HP	miR-185-5p, Stark-PFC	miR-192-5p, Earls-HP	miR-192-5p, Stark-PFC
CDK15	65061	miR-423-5p, Earls-HP
CDK16	5127	miR-744-5p, Stark-PFC	miR-874-3p, Earls-HP
CDK17	5128	miR-15b-5p, Earls-HP	miR-98-5p, Earls-HP
CDK19	23097	miR-122-5p, Stark-PFC	miR-18a-5p, Stark-HP	miR-18a-5p, Stark-PFC	miR-485-5p, Earls-HP
CDK2	1017	miR-23b-3p, Earls-HP	miR-29a-3p, Stark-HP	miR-361-5p, Earls-HP	miR-362-5p, Stark-HP	miR-362-5p, Stark-PFC	miR-532-3p, Earls-HP
CDK4	1019	miR-122-5p, Stark-PFC	miR-15b-5p, Earls-HP	miR-25-3p, Earls-HP	miR-25-3p, Stark-PFC	miR-29a-3p, Stark-HP	miR-378a-5p, Stark-PFC
CDK5R1	8851	miR-133a-3p, Stark-PFC	miR-186-5p, Earls-HP	miR-186-5p, Stark-PFC	miR-25-3p, Earls-HP	miR-25-3p, Stark-PFC
CDK5R2	8941	miR-106b-5p, Stark-HP	miR-106b-5p, Stark-PFC
CDK5RAP2	55755	miR-324-3p, Stark-PFC
CDK6	1021	miR-140-3p, Stark-HP	miR-140-3p, Stark-PFC	miR-15b-5p, Earls-HP	miR-185-5p, Earls-HP	miR-185-5p, Stark-HP	miR-185-5p, Stark-PFC	miR-200a-3p, Stark-HP	miR-22-3p, Stark-PFC	miR-29a-3p, Stark-HP	miR-29c-3p, Stark-HP	miR-329-3p, Earls-HP	miR-329-3p, Stark-PFC	miR-342-3p, Earls-HP	miR-342-3p, Stark-PFC	miR-378a-3p, Earls-HP	miR-378a-3p, Stark-HP	miR-491-5p, Stark-HP	miR-491-5p, Stark-PFC	miR-494-3p, Stark-HP	miR-494-3p, Stark-PFC	miR-541-5p, Earls-HP	miR-541-5p, Stark-PFC
CDK7	1022	miR-98-5p, Earls-HP
CDK9	1025	miR-340-3p, Earls-HP	miR-455-3p, Stark-PFC	miR-874-3p, Earls-HP
CDKAL1	54901	miR-485-5p, Earls-HP	miR-98-5p, Earls-HP
CDKL1	8814	miR-122-5p, Stark-PFC	miR-411-5p, Earls-HP
CDKL2	8999	miR-335-3p, Earls-HP
CDKN1A	1026	miR-106b-5p, Stark-HP	miR-106b-5p, Stark-PFC	miR-133a-3p, Stark-PFC	miR-15b-5p, Earls-HP	miR-212-3p, Stark-HP	miR-212-3p, Stark-PFC	miR-22-3p, Stark-PFC	miR-345-5p, Stark-PFC	miR-455-3p, Stark-PFC	miR-485-5p, Earls-HP	miR-582-5p, Earls-HP	miR-93-5p, Stark-HP	miR-93-5p, Stark-PFC	miR-98-5p, Earls-HP
CDKN1B	1027	miR-153-3p, Stark-HP	miR-192-5p, Earls-HP	miR-192-5p, Stark-PFC	miR-194-5p, Stark-HP	miR-194-5p, Stark-PFC	miR-335-3p, Earls-HP	miR-98-5p, Earls-HP
CDKN1C	1028	miR-25-3p, Earls-HP	miR-25-3p, Stark-PFC
CDKN2A	1029	miR-125b-5p, Stark-PFC	miR-192-5p, Earls-HP	miR-192-5p, Stark-PFC	miR-423-5p, Earls-HP	miR-455-3p, Stark-PFC
CDKN2AIP	55602	miR-337-3p, Earls-HP	miR-337-3p, Stark-PFC
CDKN2AIPNL	91368	miR-106b-5p, Stark-HP	miR-106b-5p, Stark-PFC	miR-15b-5p, Earls-HP	miR-455-3p, Stark-PFC	miR-93-5p, Stark-HP	miR-93-5p, Stark-PFC
CDKN2B	1030	miR-374b-5p, Earls-HP	miR-98-5p, Earls-HP
CDKN2D	1032	miR-125b-5p, Stark-PFC	miR-192-5p, Earls-HP	miR-192-5p, Stark-PFC	miR-331-3p, Earls-HP
CDKN3	1033	miR-192-5p, Earls-HP	miR-192-5p, Stark-PFC	miR-331-3p, Earls-HP
CDON	50937	miR-192-5p, Earls-HP	miR-192-5p, Stark-PFC
CDR1	1038	miR-455-3p, Stark-PFC
CDRT4	284040	miR-125b-5p, Stark-PFC
CDS1	1040	miR-324-5p, Stark-PFC
CDS2	8760	miR-15b-5p, Earls-HP	miR-494-3p, Stark-HP	miR-494-3p, Stark-PFC	miR-676-3p, Earls-HP
CDT1	81620	miR-186-5p, Earls-HP	miR-186-5p, Stark-PFC	miR-377-3p, Earls-HP	miR-377-3p, Stark-PFC
CDV3	55573	miR-15b-5p, Earls-HP	miR-200a-3p, Stark-HP	miR-29c-3p, Stark-HP	miR-98-5p, Earls-HP
CDY2B	203611	miR-122-5p, Stark-PFC
CEACAM19	56971	miR-324-3p, Stark-PFC
CEACAM6	4680	miR-29a-3p, Stark-HP	miR-423-5p, Earls-HP
CEACAM8	1088	miR-122-5p, Stark-PFC
CEBPA	1050	miR-125b-5p, Stark-PFC	miR-744-5p, Stark-PFC
CEBPB	1051	miR-185-5p, Earls-HP	miR-185-5p, Stark-HP	miR-185-5p, Stark-PFC	miR-423-5p, Earls-HP
CEBPD	1052	miR-455-3p, Stark-PFC	miR-98-5p, Earls-HP
CEBPG	1054	miR-125b-5p, Stark-PFC	miR-186-5p, Earls-HP	miR-186-5p, Stark-PFC	miR-361-5p, Earls-HP
CELF1	10658	miR-185-5p, Earls-HP	miR-185-5p, Stark-HP	miR-185-5p, Stark-PFC	miR-200a-3p, Stark-HP	miR-23b-3p, Earls-HP	miR-412-3p, Stark-PFC	miR-541-5p, Earls-HP	miR-541-5p, Stark-PFC	miR-98-5p, Earls-HP
CELF2	10659	miR-324-5p, Stark-PFC	miR-425-5p, Earls-HP
CELF4	56853	miR-378a-3p, Earls-HP	miR-378a-3p, Stark-HP
CELSR2	1952	miR-491-5p, Stark-HP	miR-491-5p, Stark-PFC
CELSR3	1951	miR-532-3p, Earls-HP
CENPA	1058	miR-192-5p, Earls-HP	miR-192-5p, Stark-PFC	miR-411-5p, Earls-HP
CENPB	1059	miR-324-5p, Stark-PFC
CENPBD1	92806	miR-340-3p, Earls-HP	miR-378a-5p, Stark-PFC
CENPCP1	1061	miR-186-5p, Earls-HP	miR-186-5p, Stark-PFC
CENPE	1062	miR-192-5p, Earls-HP	miR-192-5p, Stark-PFC
CENPF	1063	miR-122-5p, Stark-PFC	miR-192-5p, Earls-HP	miR-192-5p, Stark-PFC
CENPI	2491	miR-192-5p, Earls-HP	miR-192-5p, Stark-PFC	miR-324-3p, Stark-PFC
CENPJ	55835	miR-412-3p, Stark-PFC
CENPK	64105	miR-192-5p, Earls-HP	miR-192-5p, Stark-PFC	miR-374b-5p, Earls-HP
CENPL	91687	miR-377-3p, Earls-HP	miR-377-3p, Stark-PFC	miR-412-3p, Stark-PFC
CENPM	79019	miR-106b-5p, Stark-HP	miR-106b-5p, Stark-PFC	miR-122-5p, Stark-PFC	miR-23b-3p, Earls-HP
CENPN	55839	miR-361-5p, Earls-HP	miR-383-5p, Stark-HP	miR-383-5p, Stark-PFC	miR-485-5p, Earls-HP	miR-676-5p, Stark-PFC
CENPP	401541	miR-125b-5p, Stark-PFC
CENPQ	55166	miR-106b-5p, Stark-HP	miR-106b-5p, Stark-PFC	miR-361-5p, Earls-HP	miR-93-5p, Stark-HP	miR-93-5p, Stark-PFC
CENPU	79682	miR-185-5p, Earls-HP	miR-185-5p, Stark-HP	miR-185-5p, Stark-PFC
CEP104	9731	miR-106b-5p, Stark-HP	miR-106b-5p, Stark-PFC	miR-23b-3p, Earls-HP	miR-340-3p, Earls-HP	miR-93-5p, Stark-HP	miR-93-5p, Stark-PFC
CEP112	201134	miR-331-3p, Earls-HP
CEP120	153241	miR-98-5p, Earls-HP
CEP126	57562	miR-485-5p, Earls-HP
CEP128	145508	miR-192-5p, Earls-HP	miR-192-5p, Stark-PFC
CEP135	9662	miR-329-3p, Earls-HP	miR-329-3p, Stark-PFC	miR-98-5p, Earls-HP
CEP162	22832	miR-329-3p, Earls-HP	miR-329-3p, Stark-PFC	miR-383-5p, Stark-HP	miR-383-5p, Stark-PFC
CEP164	22897	miR-378a-3p, Earls-HP	miR-378a-3p, Stark-HP
CEP170	9859	miR-106b-5p, Stark-HP	miR-106b-5p, Stark-PFC	miR-125b-5p, Stark-PFC	miR-93-5p, Stark-HP	miR-93-5p, Stark-PFC
CEP170B	283638	miR-25-3p, Earls-HP	miR-25-3p, Stark-PFC
CEP19	84984	miR-192-5p, Earls-HP	miR-192-5p, Stark-PFC	miR-411-5p, Earls-HP
CEP192	55125	miR-186-5p, Earls-HP	miR-186-5p, Stark-PFC
CEP295	85459	miR-192-5p, Earls-HP	miR-192-5p, Stark-PFC
CEP350	9857	miR-153-3p, Stark-HP
CEP44	80817	miR-331-3p, Earls-HP
CEP55	55165	miR-15b-5p, Earls-HP	miR-192-5p, Earls-HP	miR-192-5p, Stark-PFC	miR-411-5p, Earls-HP
CEP57	9702	miR-106b-5p, Stark-HP	miR-106b-5p, Stark-PFC	miR-93-5p, Stark-HP	miR-93-5p, Stark-PFC
CEP57L1	285753	miR-23b-3p, Earls-HP	miR-411-5p, Earls-HP	miR-455-3p, Stark-PFC
CEP68	23177	miR-29c-3p, Stark-HP
CEP72	55722	miR-106b-5p, Stark-HP	miR-106b-5p, Stark-PFC	miR-93-5p, Stark-HP	miR-93-5p, Stark-PFC
CEP78	84131	miR-192-5p, Earls-HP	miR-192-5p, Stark-PFC
CEP85	64793	miR-25-3p, Earls-HP	miR-25-3p, Stark-PFC
CEP85L	387119	miR-192-5p, Earls-HP	miR-192-5p, Stark-PFC
CEP89	84902	miR-122-5p, Stark-PFC	miR-532-3p, Earls-HP
CEP97	79598	miR-106b-5p, Stark-HP	miR-106b-5p, Stark-PFC	miR-455-3p, Stark-PFC	miR-494-3p, Stark-HP	miR-494-3p, Stark-PFC	miR-93-5p, Stark-HP	miR-93-5p, Stark-PFC
CEPT1	10390	miR-186-5p, Earls-HP	miR-186-5p, Stark-PFC	miR-23b-3p, Earls-HP
CERCAM	51148	miR-106b-5p, Stark-HP	miR-106b-5p, Stark-PFC	miR-93-5p, Stark-HP	miR-93-5p, Stark-PFC
CERK	64781	miR-153-3p, Stark-HP	miR-455-3p, Stark-PFC	miR-541-5p, Earls-HP	miR-541-5p, Stark-PFC
CERKL	375298	miR-676-5p, Stark-PFC
CERS2	29956	miR-133a-3p, Stark-PFC	miR-93-5p, Stark-HP	miR-93-5p, Stark-PFC
CERS4	79603	miR-134-5p, Stark-HP	miR-134-5p, Stark-PFC	miR-335-3p, Earls-HP	miR-362-5p, Stark-HP	miR-362-5p, Stark-PFC
CERS6	253782	miR-192-5p, Earls-HP	miR-192-5p, Stark-PFC	miR-425-5p, Earls-HP
CES2	8824	miR-106b-5p, Stark-HP	miR-106b-5p, Stark-PFC
CFAP43	80217	miR-331-3p, Earls-HP
CFB	629	miR-98-5p, Earls-HP
CFL1	1072	miR-324-5p, Stark-PFC	miR-491-5p, Stark-HP	miR-491-5p, Stark-PFC
CFL2	1073	miR-106b-5p, Stark-HP	miR-106b-5p, Stark-PFC	miR-192-5p, Earls-HP	miR-192-5p, Stark-PFC	miR-329-3p, Earls-HP	miR-329-3p, Stark-PFC	miR-93-5p, Stark-HP	miR-93-5p, Stark-PFC
CFTR	1080	miR-494-3p, Stark-HP	miR-494-3p, Stark-PFC
CGGBP1	8545	miR-186-5p, Earls-HP	miR-186-5p, Stark-PFC
CGN	57530	miR-125b-5p, Stark-PFC	miR-185-5p, Earls-HP	miR-185-5p, Stark-HP	miR-185-5p, Stark-PFC	miR-186-5p, Earls-HP	miR-186-5p, Stark-PFC
CGNL1	84952	miR-192-5p, Earls-HP	miR-192-5p, Stark-PFC	miR-340-3p, Earls-HP	miR-485-5p, Earls-HP	miR-744-5p, Stark-PFC
CHAC1	79094	miR-15b-5p, Earls-HP	miR-194-5p, Stark-HP	miR-194-5p, Stark-PFC	miR-212-3p, Stark-HP	miR-212-3p, Stark-PFC	miR-224-5p, Stark-HP	miR-224-5p, Stark-PFC	miR-491-5p, Stark-HP	miR-491-5p, Stark-PFC
CHAF1A	10036	miR-106b-5p, Stark-HP	miR-106b-5p, Stark-PFC	miR-93-5p, Stark-HP	miR-93-5p, Stark-PFC
CHAF1B	8208	miR-329-3p, Earls-HP	miR-329-3p, Stark-PFC
CHAMP1	283489	miR-378a-3p, Earls-HP	miR-378a-3p, Stark-HP
CHCHD10	400916	miR-25-3p, Earls-HP	miR-25-3p, Stark-PFC	miR-324-5p, Stark-PFC
CHCHD4	131474	miR-378a-3p, Earls-HP	miR-378a-3p, Stark-HP
CHCHD5	84269	miR-192-5p, Earls-HP	miR-192-5p, Stark-PFC	miR-378a-5p, Stark-PFC
CHD1	1105	miR-194-5p, Stark-HP	miR-194-5p, Stark-PFC	miR-362-5p, Stark-HP	miR-362-5p, Stark-PFC	miR-98-5p, Earls-HP
CHD2	1106	miR-378a-5p, Stark-PFC
CHD4	1108	miR-324-3p, Stark-PFC	miR-491-5p, Stark-HP	miR-491-5p, Stark-PFC	miR-98-5p, Earls-HP
CHD5	26038	miR-744-5p, Stark-PFC
CHD7	55636	miR-192-5p, Earls-HP	miR-192-5p, Stark-PFC	miR-98-5p, Earls-HP
CHD8	57680	miR-423-5p, Earls-HP
CHD9	80205	miR-106b-5p, Stark-HP	miR-106b-5p, Stark-PFC	miR-139-5p, Earls-HP	miR-22-3p, Stark-PFC	miR-342-3p, Earls-HP	miR-342-3p, Stark-PFC	miR-93-5p, Stark-HP	miR-93-5p, Stark-PFC
CHDH	55349	miR-122-5p, Stark-PFC	miR-192-5p, Earls-HP	miR-192-5p, Stark-PFC
CHEK1	1111	miR-15b-5p, Earls-HP	miR-329-3p, Earls-HP	miR-329-3p, Stark-PFC	miR-505-3p, Stark-PFC	miR-99b-5p, Stark-PFC
CHEK2	11200	miR-383-5p, Stark-HP	miR-383-5p, Stark-PFC
CHERP	10523	miR-186-5p, Earls-HP	miR-186-5p, Stark-PFC	miR-335-3p, Earls-HP	miR-744-5p, Stark-PFC
CHIC1	53344	miR-106b-5p, Stark-HP	miR-106b-5p, Stark-PFC	miR-15b-5p, Earls-HP	miR-324-5p, Stark-PFC	miR-93-5p, Stark-HP	miR-93-5p, Stark-PFC
CHIC2	26511	miR-29c-3p, Stark-HP
CHM	1121	miR-192-5p, Earls-HP	miR-192-5p, Stark-PFC
CHML	1122	miR-192-5p, Earls-HP	miR-192-5p, Stark-PFC	miR-200a-3p, Stark-HP	miR-98-5p, Earls-HP
CHMP1B	57132	miR-455-3p, Stark-PFC	miR-485-5p, Earls-HP
CHMP2A	27243	miR-186-5p, Earls-HP	miR-186-5p, Stark-PFC
CHMP3	51652	miR-125b-5p, Stark-PFC	miR-133a-3p, Stark-PFC	miR-15b-5p, Earls-HP
CHMP4B	128866	miR-15b-5p, Earls-HP
CHMP7	91782	miR-15b-5p, Earls-HP
CHORDC1	26973	miR-361-5p, Earls-HP	miR-485-5p, Earls-HP
CHP1	11261	miR-455-3p, Stark-PFC
CHPF	79586	miR-15b-5p, Earls-HP
CHPF2	54480	miR-125b-5p, Stark-PFC	miR-98-5p, Earls-HP
CHPT1	56994	miR-192-5p, Earls-HP	miR-192-5p, Stark-PFC
CHRAC1	54108	miR-25-3p, Earls-HP	miR-25-3p, Stark-PFC	miR-744-5p, Stark-PFC
CHRDL1	91851	miR-140-3p, Stark-HP	miR-140-3p, Stark-PFC	miR-185-5p, Earls-HP	miR-185-5p, Stark-HP	miR-185-5p, Stark-PFC
CHRFAM7A	89832	miR-329-3p, Earls-HP	miR-329-3p, Stark-PFC
CHRNA9	55584	miR-98-5p, Earls-HP
CHRNB1	1140	miR-98-5p, Earls-HP
CHST1	8534	miR-25-3p, Earls-HP	miR-25-3p, Stark-PFC	miR-455-3p, Stark-PFC
CHST11	50515	miR-185-5p, Earls-HP	miR-185-5p, Stark-HP	miR-185-5p, Stark-PFC	miR-186-5p, Earls-HP	miR-186-5p, Stark-PFC	miR-98-5p, Earls-HP
CHST12	55501	miR-122-5p, Stark-PFC	miR-192-5p, Earls-HP	miR-192-5p, Stark-PFC	miR-411-5p, Earls-HP
CHST15	51363	miR-329-3p, Earls-HP	miR-329-3p, Stark-PFC
CHST2	9435	miR-345-5p, Stark-PFC
CHST3	9469	miR-122-5p, Stark-PFC	miR-98-5p, Earls-HP
CHST6	4166	miR-378a-5p, Stark-PFC
CHSY1	22856	miR-106b-5p, Stark-HP	miR-106b-5p, Stark-PFC	miR-93-5p, Stark-HP	miR-93-5p, Stark-PFC
CHSY3	337876	miR-192-5p, Earls-HP	miR-192-5p, Stark-PFC
CHTF18	63922	miR-378a-5p, Stark-PFC
CHTF8	54921	miR-423-5p, Earls-HP
CHTOP	26097	miR-186-5p, Earls-HP	miR-186-5p, Stark-PFC	miR-98-5p, Earls-HP
CHUK	1147	miR-23b-3p, Earls-HP	miR-98-5p, Earls-HP
CHURC1	91612	miR-106b-5p, Stark-HP	miR-106b-5p, Stark-PFC	miR-93-5p, Stark-HP	miR-93-5p, Stark-PFC
CIAPIN1	57019	miR-139-5p, Earls-HP
CIB2	10518	miR-192-5p, Earls-HP	miR-192-5p, Stark-PFC
CIC	23152	miR-25-3p, Earls-HP	miR-25-3p, Stark-PFC
CIDEC	63924	miR-25-3p, Earls-HP	miR-25-3p, Stark-PFC
CIITA	4261	miR-455-3p, Stark-PFC
CINP	51550	miR-122-5p, Stark-PFC
CISD1	55847	miR-379-5p, Earls-HP	miR-379-5p, Stark-HP
CISD2	493856	miR-122-5p, Stark-PFC	miR-329-3p, Earls-HP	miR-329-3p, Stark-PFC	miR-455-3p, Stark-PFC
CISD3	284106	miR-455-3p, Stark-PFC
CIT	11113	miR-106b-5p, Stark-HP	miR-106b-5p, Stark-PFC	miR-154-5p, Stark-PFC	miR-192-5p, Earls-HP	miR-192-5p, Stark-PFC	miR-93-5p, Stark-HP	miR-93-5p, Stark-PFC
CIZ1	25792	miR-18a-5p, Stark-HP	miR-18a-5p, Stark-PFC	miR-324-3p, Stark-PFC
CKAP2	26586	miR-106b-5p, Stark-HP	miR-106b-5p, Stark-PFC	miR-93-5p, Stark-HP	miR-93-5p, Stark-PFC
CKAP2L	150468	miR-192-5p, Earls-HP	miR-192-5p, Stark-PFC
CKAP4	10970	miR-192-5p, Earls-HP	miR-192-5p, Stark-PFC	miR-335-3p, Earls-HP	miR-455-3p, Stark-PFC
CKAP5	9793	miR-15b-5p, Earls-HP	miR-186-5p, Earls-HP	miR-186-5p, Stark-PFC	miR-18a-5p, Stark-HP	miR-18a-5p, Stark-PFC
CKB	1152	miR-324-5p, Stark-PFC	miR-744-5p, Stark-PFC
CKLF	51192	miR-192-5p, Earls-HP	miR-192-5p, Stark-PFC
CKS1B	1163	miR-425-5p, Earls-HP	miR-485-5p, Earls-HP
CLCC1	23155	miR-455-3p, Stark-PFC	miR-485-5p, Earls-HP
CLCN6	1185	miR-15b-5p, Earls-HP
CLCN7	1186	miR-377-3p, Earls-HP	miR-377-3p, Stark-PFC	miR-423-5p, Earls-HP
CLDN1	9076	miR-29a-3p, Stark-HP	miR-337-3p, Earls-HP	miR-337-3p, Stark-PFC
CLDN10	9071	miR-331-3p, Earls-HP
CLDN12	9069	miR-125b-5p, Stark-PFC	miR-224-5p, Stark-HP	miR-224-5p, Stark-PFC	miR-485-5p, Earls-HP	miR-676-5p, Stark-PFC	miR-98-5p, Earls-HP
CLDN16	10686	miR-676-5p, Stark-PFC
CLDN23	137075	miR-186-5p, Earls-HP	miR-186-5p, Stark-PFC
CLDN4	1364	miR-491-5p, Stark-HP	miR-491-5p, Stark-PFC
CLDN7	1366	miR-140-3p, Stark-HP	miR-140-3p, Stark-PFC
CLDN9	9080	miR-186-5p, Earls-HP	miR-186-5p, Stark-PFC
CLDND1	56650	miR-140-3p, Stark-HP	miR-140-3p, Stark-PFC	miR-154-5p, Stark-PFC	miR-200a-3p, Stark-HP	miR-335-3p, Earls-HP
CLEC11A	6320	miR-122-5p, Stark-PFC
CLEC12A	160364	miR-329-3p, Earls-HP	miR-329-3p, Stark-PFC
CLEC12B	387837	miR-106b-5p, Stark-HP	miR-106b-5p, Stark-PFC	miR-186-5p, Earls-HP	miR-186-5p, Stark-PFC	miR-93-5p, Stark-HP	miR-93-5p, Stark-PFC
CLEC14A	161198	miR-329-3p, Earls-HP	miR-329-3p, Stark-PFC
CLEC16A	23274	miR-331-3p, Earls-HP
CLEC17A	388512	miR-485-5p, Earls-HP
CLEC2D	29121	miR-15b-5p, Earls-HP
CLEC4D	338339	miR-329-3p, Earls-HP	miR-329-3p, Stark-PFC
CLIC1	1192	miR-192-5p, Earls-HP	miR-192-5p, Stark-PFC	miR-25-3p, Earls-HP	miR-25-3p, Stark-PFC
CLIC4	25932	miR-106b-5p, Stark-HP	miR-106b-5p, Stark-PFC	miR-122-5p, Stark-PFC	miR-139-5p, Earls-HP	miR-329-3p, Earls-HP	miR-329-3p, Stark-PFC	miR-383-5p, Stark-HP	miR-383-5p, Stark-PFC	miR-455-3p, Stark-PFC	miR-93-5p, Stark-HP	miR-93-5p, Stark-PFC
CLIC5	53405	miR-335-3p, Earls-HP	miR-412-3p, Stark-PFC	miR-532-3p, Earls-HP
CLIC6	54102	miR-383-5p, Stark-HP	miR-383-5p, Stark-PFC
CLINT1	9685	miR-98-5p, Earls-HP
CLIP1	6249	miR-140-3p, Stark-HP	miR-140-3p, Stark-PFC	miR-337-5p, Earls-HP
CLIP4	79745	miR-106b-5p, Stark-HP	miR-106b-5p, Stark-PFC	miR-15b-5p, Earls-HP	miR-192-5p, Earls-HP	miR-192-5p, Stark-PFC	miR-93-5p, Stark-HP	miR-93-5p, Stark-PFC
CLK1	1195	miR-186-5p, Earls-HP	miR-186-5p, Stark-PFC	miR-192-5p, Earls-HP	miR-192-5p, Stark-PFC
CLK4	57396	miR-122-5p, Stark-PFC	miR-192-5p, Earls-HP	miR-192-5p, Stark-PFC
CLMP	79827	miR-324-5p, Stark-PFC
CLN6	54982	miR-192-5p, Earls-HP	miR-192-5p, Stark-PFC	miR-324-5p, Stark-PFC
CLN8	2055	miR-18a-5p, Stark-HP	miR-18a-5p, Stark-PFC	miR-25-3p, Earls-HP	miR-25-3p, Stark-PFC	miR-342-3p, Earls-HP	miR-342-3p, Stark-PFC	miR-377-3p, Earls-HP	miR-377-3p, Stark-PFC	miR-411-5p, Earls-HP	miR-455-3p, Stark-PFC	miR-93-5p, Stark-HP	miR-93-5p, Stark-PFC
CLNK	116449	miR-377-3p, Earls-HP	miR-377-3p, Stark-PFC
CLOCK	9575	miR-106b-5p, Stark-HP	miR-106b-5p, Stark-PFC	miR-93-5p, Stark-HP	miR-93-5p, Stark-PFC
CLP1	10978	miR-98-5p, Earls-HP
CLPB	81570	miR-324-5p, Stark-PFC	miR-485-5p, Earls-HP
CLPTM1	1209	miR-186-5p, Earls-HP	miR-186-5p, Stark-PFC	miR-324-5p, Stark-PFC
CLPTM1L	81037	miR-22-3p, Stark-PFC
CLSPN	63967	miR-122-5p, Stark-PFC	miR-15b-5p, Earls-HP	miR-192-5p, Earls-HP	miR-192-5p, Stark-PFC	miR-25-3p, Earls-HP	miR-25-3p, Stark-PFC	miR-411-5p, Earls-HP	miR-423-5p, Earls-HP
CLSTN1	22883	miR-192-5p, Earls-HP	miR-192-5p, Stark-PFC	miR-423-5p, Earls-HP	miR-455-3p, Stark-PFC
CLSTN3	9746	miR-329-3p, Earls-HP	miR-329-3p, Stark-PFC	miR-342-3p, Earls-HP	miR-342-3p, Stark-PFC	miR-377-3p, Earls-HP	miR-377-3p, Stark-PFC
CLTA	1211	miR-23b-3p, Earls-HP	miR-25-3p, Earls-HP	miR-25-3p, Stark-PFC
CLTB	1212	miR-329-3p, Earls-HP	miR-329-3p, Stark-PFC
CLTC	1213	miR-106b-5p, Stark-HP	miR-106b-5p, Stark-PFC	miR-377-3p, Earls-HP	miR-377-3p, Stark-PFC	miR-382-5p, Earls-HP
CLU	1191	miR-15b-5p, Earls-HP	miR-425-5p, Earls-HP	miR-485-5p, Earls-HP
CLUAP1	23059	miR-23b-3p, Earls-HP	miR-324-3p, Stark-PFC	miR-378a-5p, Stark-PFC	miR-383-5p, Stark-HP	miR-383-5p, Stark-PFC	miR-532-3p, Earls-HP
CLUH	23277	miR-15b-5p, Earls-HP	miR-505-3p, Stark-PFC	miR-744-5p, Stark-PFC	miR-98-5p, Earls-HP
CLVS1	157807	miR-192-5p, Earls-HP	miR-192-5p, Stark-PFC
CMBL	134147	miR-378a-5p, Stark-PFC	miR-411-5p, Earls-HP
CMKLR1	1240	miR-532-3p, Earls-HP
CMPK1	51727	miR-106b-5p, Stark-HP	miR-106b-5p, Stark-PFC	miR-192-5p, Earls-HP	miR-192-5p, Stark-PFC	miR-374b-5p, Earls-HP	miR-494-3p, Stark-HP	miR-494-3p, Stark-PFC	miR-874-3p, Earls-HP	miR-93-5p, Stark-HP	miR-93-5p, Stark-PFC
CMPK2	129607	miR-192-5p, Earls-HP	miR-192-5p, Stark-PFC
CMTM4	146223	miR-125b-5p, Stark-PFC	miR-133a-3p, Stark-PFC	miR-15b-5p, Earls-HP	miR-186-5p, Earls-HP	miR-186-5p, Stark-PFC	miR-23b-3p, Earls-HP
CMTM6	54918	miR-134-5p, Stark-HP	miR-134-5p, Stark-PFC	miR-192-5p, Earls-HP	miR-192-5p, Stark-PFC	miR-378a-3p, Earls-HP	miR-378a-3p, Stark-HP	miR-378a-5p, Stark-PFC	miR-532-3p, Earls-HP
CMTR1	23070	miR-412-3p, Stark-PFC
CMTR2	55783	miR-106b-5p, Stark-HP	miR-106b-5p, Stark-PFC	miR-378a-5p, Stark-PFC	miR-93-5p, Stark-HP	miR-93-5p, Stark-PFC
CNBP	7555	miR-186-5p, Earls-HP	miR-186-5p, Stark-PFC	miR-29a-3p, Stark-HP	miR-29c-3p, Stark-HP	miR-455-3p, Stark-PFC
CNDP1	84735	miR-122-5p, Stark-PFC
CNEP1R1	255919	miR-192-5p, Earls-HP	miR-192-5p, Stark-PFC	miR-25-3p, Earls-HP	miR-25-3p, Stark-PFC	miR-582-5p, Earls-HP
CNGB1	1258	miR-125b-5p, Stark-PFC
CNIH1	10175	miR-25-3p, Earls-HP	miR-25-3p, Stark-PFC	miR-98-5p, Earls-HP
CNKSR3	154043	miR-106b-5p, Stark-HP	miR-106b-5p, Stark-PFC	miR-15b-5p, Earls-HP	miR-335-3p, Earls-HP	miR-377-3p, Earls-HP	miR-377-3p, Stark-PFC	miR-93-5p, Stark-HP	miR-93-5p, Stark-PFC
CNN2	1265	miR-133a-3p, Stark-PFC	miR-140-3p, Stark-HP	miR-140-3p, Stark-PFC	miR-23b-3p, Earls-HP	miR-744-5p, Stark-PFC
CNN3	1266	miR-122-5p, Stark-PFC	miR-337-3p, Earls-HP	miR-337-3p, Stark-PFC
CNNM3	26505	miR-340-3p, Earls-HP	miR-455-3p, Stark-PFC
CNNM4	26504	miR-25-3p, Earls-HP	miR-25-3p, Stark-PFC	miR-98-5p, Earls-HP
CNOT1	23019	miR-744-5p, Stark-PFC
CNOT11	55571	miR-25-3p, Earls-HP	miR-25-3p, Stark-PFC
CNOT2	4848	miR-25-3p, Earls-HP	miR-25-3p, Stark-PFC	miR-361-5p, Earls-HP
CNOT4	4850	miR-106b-5p, Stark-HP	miR-106b-5p, Stark-PFC	miR-186-5p, Earls-HP	miR-186-5p, Stark-PFC	miR-25-3p, Earls-HP	miR-25-3p, Stark-PFC	miR-93-5p, Stark-HP	miR-93-5p, Stark-PFC	miR-98-5p, Earls-HP
CNOT6	57472	miR-106b-5p, Stark-HP	miR-106b-5p, Stark-PFC	miR-186-5p, Earls-HP	miR-186-5p, Stark-PFC	miR-23b-3p, Earls-HP	miR-29c-3p, Stark-HP
CNOT6L	246175	miR-106b-5p, Stark-HP	miR-106b-5p, Stark-PFC	miR-185-5p, Earls-HP	miR-185-5p, Stark-HP	miR-185-5p, Stark-PFC	miR-186-5p, Earls-HP	miR-186-5p, Stark-PFC	miR-541-5p, Earls-HP	miR-541-5p, Stark-PFC	miR-93-5p, Stark-HP	miR-93-5p, Stark-PFC
CNOT7	29883	miR-106b-5p, Stark-HP	miR-106b-5p, Stark-PFC	miR-93-5p, Stark-HP	miR-93-5p, Stark-PFC
CNP	1267	miR-345-5p, Stark-PFC	miR-874-3p, Earls-HP
CNR1	1268	miR-494-3p, Stark-HP	miR-494-3p, Stark-PFC
CNTF	1270	miR-377-3p, Earls-HP	miR-377-3p, Stark-PFC
CNTN4	152330	miR-340-3p, Earls-HP
CNTNAP2	26047	miR-185-5p, Earls-HP	miR-185-5p, Stark-HP	miR-185-5p, Stark-PFC	miR-99b-5p, Stark-PFC
CNTNAP3	79937	miR-192-5p, Earls-HP	miR-192-5p, Stark-PFC
CNTNAP5	129684	miR-374b-5p, Earls-HP
COA1	55744	miR-98-5p, Earls-HP
COASY	80347	miR-224-5p, Stark-HP	miR-224-5p, Stark-PFC	miR-331-3p, Earls-HP
COBLL1	22837	miR-192-5p, Earls-HP	miR-192-5p, Stark-PFC	miR-329-3p, Earls-HP	miR-329-3p, Stark-PFC
COCH	1690	miR-185-5p, Earls-HP	miR-185-5p, Stark-HP	miR-185-5p, Stark-PFC	miR-192-5p, Earls-HP	miR-192-5p, Stark-PFC	miR-331-3p, Earls-HP
COG2	22796	miR-186-5p, Earls-HP	miR-186-5p, Stark-PFC
COG5	10466	miR-98-5p, Earls-HP
COG6	57511	miR-874-3p, Earls-HP
COG8	84342	miR-186-5p, Earls-HP	miR-186-5p, Stark-PFC
COIL	8161	miR-106b-5p, Stark-HP	miR-106b-5p, Stark-PFC	miR-15b-5p, Earls-HP	miR-337-3p, Earls-HP	miR-337-3p, Stark-PFC	miR-93-5p, Stark-HP	miR-93-5p, Stark-PFC	miR-98-5p, Earls-HP
COL10A1	1300	miR-29a-3p, Stark-HP	miR-29c-3p, Stark-HP
COL12A1	1303	miR-455-3p, Stark-PFC
COL13A1	1305	miR-122-5p, Stark-PFC
COL14A1	7373	miR-324-3p, Stark-PFC	miR-324-5p, Stark-PFC
COL15A1	1306	miR-29c-3p, Stark-HP
COL19A1	1310	miR-676-5p, Stark-PFC
COL1A1	1277	miR-133a-3p, Stark-PFC	miR-185-5p, Earls-HP	miR-185-5p, Stark-HP	miR-185-5p, Stark-PFC	miR-29c-3p, Stark-HP	miR-412-3p, Stark-PFC
COL1A2	1278	miR-25-3p, Earls-HP	miR-25-3p, Stark-PFC	miR-29a-3p, Stark-HP	miR-29c-3p, Stark-HP
COL21A1	81578	miR-29c-3p, Stark-HP
COL23A1	91522	miR-676-5p, Stark-PFC
COL3A1	1281	miR-29a-3p, Stark-HP	miR-29c-3p, Stark-HP	miR-455-3p, Stark-PFC
COL4A1	1282	miR-100-5p, Stark-PFC	miR-140-3p, Stark-HP	miR-140-3p, Stark-PFC	miR-29a-3p, Stark-HP	miR-29c-3p, Stark-HP	miR-335-3p, Earls-HP	miR-505-3p, Stark-PFC
COL4A2	1284	miR-29a-3p, Stark-HP	miR-29c-3p, Stark-HP
COL4A3BP	10087	miR-194-5p, Stark-HP	miR-194-5p, Stark-PFC	miR-455-3p, Stark-PFC
COL5A1	1289	miR-744-5p, Stark-PFC
COL5A2	1290	miR-29a-3p, Stark-HP	miR-29c-3p, Stark-HP
COL6A1	1291	miR-324-5p, Stark-PFC
COL6A2	1292	miR-29c-3p, Stark-HP
COL7A1	1294	miR-29c-3p, Stark-HP
COL8A1	1295	miR-455-3p, Stark-PFC	miR-98-5p, Earls-HP
COL9A2	1298	miR-411-5p, Earls-HP
COLCA1	399948	miR-455-3p, Stark-PFC
COLEC10	10584	miR-29a-3p, Stark-HP	miR-29c-3p, Stark-HP
COLEC12	81035	miR-335-3p, Earls-HP	miR-98-5p, Earls-HP
COLGALT1	79709	miR-532-3p, Earls-HP	miR-744-5p, Stark-PFC	miR-98-5p, Earls-HP
COMMD2	51122	miR-140-3p, Stark-HP	miR-140-3p, Stark-PFC	miR-29a-3p, Stark-HP	miR-29c-3p, Stark-HP	miR-337-3p, Earls-HP	miR-337-3p, Stark-PFC
COMMD3-BMI1	100532731	miR-380-3p, Earls-HP
COMMD6	170622	miR-106b-5p, Stark-HP	miR-106b-5p, Stark-PFC	miR-335-3p, Earls-HP
COPA	1314	miR-122-5p, Stark-PFC	miR-23b-3p, Earls-HP	miR-744-5p, Stark-PFC
COPB1	1315	miR-185-5p, Earls-HP	miR-185-5p, Stark-HP	miR-185-5p, Stark-PFC
COPE	11316	miR-345-5p, Stark-PFC
COPS3	8533	miR-25-3p, Earls-HP	miR-25-3p, Stark-PFC	miR-324-5p, Stark-PFC	miR-331-3p, Earls-HP
COPS4	51138	miR-382-5p, Earls-HP
COPS7A	50813	miR-192-5p, Earls-HP	miR-192-5p, Stark-PFC	miR-361-5p, Earls-HP	miR-423-5p, Earls-HP
COPS7B	64708	miR-329-3p, Earls-HP	miR-329-3p, Stark-PFC	miR-425-5p, Earls-HP
COPZ1	22818	miR-125b-5p, Stark-PFC	miR-423-5p, Earls-HP	miR-708-3p, Stark-HP	miR-708-3p, Stark-PFC
COQ10B	80219	miR-411-5p, Earls-HP	miR-98-5p, Earls-HP
COQ2	27235	miR-93-5p, Stark-HP	miR-93-5p, Stark-PFC
COQ3	51805	miR-192-5p, Earls-HP	miR-192-5p, Stark-PFC
COQ6	51004	miR-423-5p, Earls-HP
COQ7	10229	miR-224-5p, Stark-HP	miR-224-5p, Stark-PFC	miR-337-3p, Earls-HP	miR-337-3p, Stark-PFC
CORO2B	10391	miR-185-5p, Earls-HP	miR-185-5p, Stark-HP	miR-185-5p, Stark-PFC	miR-192-5p, Earls-HP	miR-192-5p, Stark-PFC
CORO7	79585	miR-140-3p, Stark-HP	miR-140-3p, Stark-PFC
COTL1	23406	miR-331-3p, Earls-HP	miR-744-5p, Stark-PFC
COX1	4512	miR-186-5p, Earls-HP	miR-186-5p, Stark-PFC	miR-23b-3p, Earls-HP	miR-361-5p, Earls-HP	miR-378a-5p, Stark-PFC	miR-423-5p, Earls-HP	miR-744-5p, Stark-PFC
COX10	1352	miR-98-5p, Earls-HP
COX15	1355	miR-153-3p, Stark-HP
COX17	10063	miR-186-5p, Earls-HP	miR-186-5p, Stark-PFC	miR-335-3p, Earls-HP
COX18	285521	miR-455-3p, Stark-PFC
COX19	90639	miR-106b-5p, Stark-HP	miR-106b-5p, Stark-PFC	miR-335-3p, Earls-HP	miR-93-5p, Stark-HP	miR-93-5p, Stark-PFC
COX2	4513	miR-100-5p, Stark-PFC	miR-744-5p, Stark-PFC
COX20	116228	miR-25-3p, Earls-HP	miR-25-3p, Stark-PFC
COX3	4514	miR-186-5p, Earls-HP	miR-186-5p, Stark-PFC	miR-744-5p, Stark-PFC
COX5A	9377	miR-100-5p, Stark-PFC	miR-324-5p, Stark-PFC
COX6A1	1337	miR-186-5p, Earls-HP	miR-186-5p, Stark-PFC
COX6A1P2	285849	miR-186-5p, Earls-HP	miR-186-5p, Stark-PFC
COX6B1	1340	miR-106b-5p, Stark-HP	miR-106b-5p, Stark-PFC	miR-200a-3p, Stark-HP	miR-224-5p, Stark-HP	miR-224-5p, Stark-PFC	miR-425-5p, Earls-HP	miR-455-3p, Stark-PFC	miR-485-5p, Earls-HP	miR-93-5p, Stark-HP	miR-93-5p, Stark-PFC	miR-98-5p, Earls-HP
COX6C	1345	miR-874-3p, Earls-HP
COX7A2L	9167	miR-29a-3p, Stark-HP	miR-29c-3p, Stark-HP	miR-324-3p, Stark-PFC
COX7B	1349	miR-18a-5p, Stark-HP	miR-18a-5p, Stark-PFC
COX7C	1350	miR-125b-5p, Stark-PFC	miR-324-3p, Stark-PFC	miR-331-3p, Earls-HP
COX8A	1351	miR-134-5p, Stark-HP	miR-134-5p, Stark-PFC
CPA3	1359	miR-122-5p, Stark-PFC
CPA4	51200	miR-98-5p, Earls-HP
CPE	1363	miR-329-3p, Earls-HP	miR-329-3p, Stark-PFC	miR-485-5p, Earls-HP
CPEB1	64506	miR-25-3p, Earls-HP	miR-25-3p, Stark-PFC
CPEB2	132864	miR-15b-5p, Earls-HP
CPEB3	22849	miR-15b-5p, Earls-HP	miR-23b-3p, Earls-HP	miR-25-3p, Earls-HP	miR-25-3p, Stark-PFC	miR-29a-3p, Stark-HP	miR-342-3p, Earls-HP	miR-342-3p, Stark-PFC	miR-377-3p, Earls-HP	miR-377-3p, Stark-PFC
CPEB4	80315	miR-25-3p, Earls-HP	miR-25-3p, Stark-PFC	miR-29a-3p, Stark-HP	miR-342-3p, Earls-HP	miR-342-3p, Stark-PFC	miR-377-3p, Earls-HP	miR-377-3p, Stark-PFC	miR-409-3p, Earls-HP	miR-409-3p, Stark-HP	miR-409-3p, Stark-PFC	miR-412-3p, Stark-PFC	miR-874-3p, Earls-HP
CPM	1368	miR-340-3p, Earls-HP	miR-455-3p, Stark-PFC	miR-485-5p, Earls-HP
CPNE1	8904	miR-15b-5p, Earls-HP	miR-378a-3p, Earls-HP	miR-378a-3p, Stark-HP	miR-532-5p, Earls-HP	miR-532-5p, Stark-HP	miR-532-5p, Stark-PFC
CPNE2	221184	miR-491-5p, Stark-HP	miR-491-5p, Stark-PFC
CPNE4	131034	miR-122-5p, Stark-PFC
CPNE5	57699	miR-122-5p, Stark-PFC
CPOX	1371	miR-106b-5p, Stark-HP	miR-106b-5p, Stark-PFC	miR-15b-5p, Earls-HP	miR-361-5p, Earls-HP	miR-93-5p, Stark-HP	miR-93-5p, Stark-PFC	miR-98-5p, Earls-HP
CPPED1	55313	miR-93-5p, Stark-HP	miR-93-5p, Stark-PFC
CPS1	1373	miR-106b-5p, Stark-HP	miR-106b-5p, Stark-PFC	miR-324-3p, Stark-PFC	miR-93-5p, Stark-HP	miR-93-5p, Stark-PFC
CPSF6	11052	miR-192-5p, Earls-HP	miR-192-5p, Stark-PFC	miR-329-3p, Earls-HP	miR-329-3p, Stark-PFC
CPSF7	79869	miR-15b-5p, Earls-HP	miR-23b-3p, Earls-HP	miR-378a-3p, Earls-HP	miR-378a-3p, Stark-HP	miR-491-5p, Stark-HP	miR-491-5p, Stark-PFC
CPT1A	1374	miR-106b-5p, Stark-HP	miR-106b-5p, Stark-PFC	miR-93-5p, Stark-HP	miR-93-5p, Stark-PFC
CPT2	1376	miR-378a-3p, Earls-HP	miR-378a-3p, Stark-HP
CRAMP1	57585	miR-186-5p, Earls-HP	miR-186-5p, Stark-PFC
CRB1	23418	miR-18a-5p, Stark-HP	miR-18a-5p, Stark-PFC
CRB2	286204	miR-329-3p, Earls-HP	miR-329-3p, Stark-PFC	miR-342-3p, Earls-HP	miR-342-3p, Stark-PFC	miR-377-3p, Earls-HP	miR-377-3p, Stark-PFC
CRCP	27297	miR-106b-5p, Stark-HP	miR-106b-5p, Stark-PFC	miR-455-3p, Stark-PFC	miR-485-5p, Earls-HP	miR-874-3p, Earls-HP	miR-93-5p, Stark-HP	miR-93-5p, Stark-PFC
CREB1	1385	miR-106b-5p, Stark-HP	miR-106b-5p, Stark-PFC	miR-122-5p, Stark-PFC	miR-423-5p, Earls-HP	miR-582-5p, Earls-HP	miR-93-5p, Stark-HP	miR-93-5p, Stark-PFC
CREB3L2	64764	miR-185-5p, Earls-HP	miR-185-5p, Stark-HP	miR-185-5p, Stark-PFC
CREB5	9586	miR-29c-3p, Stark-HP
CREBBP	1387	miR-100-5p, Stark-PFC	miR-125b-5p, Stark-PFC	miR-324-3p, Stark-PFC
CREBL2	1389	miR-15b-5p, Earls-HP	miR-186-5p, Earls-HP	miR-186-5p, Stark-PFC	miR-18a-5p, Stark-HP	miR-18a-5p, Stark-PFC	miR-192-5p, Earls-HP	miR-192-5p, Stark-PFC
CREBRF	153222	miR-15b-5p, Earls-HP	miR-186-5p, Earls-HP	miR-186-5p, Stark-PFC	miR-383-5p, Stark-HP	miR-383-5p, Stark-PFC	miR-93-5p, Stark-HP	miR-93-5p, Stark-PFC
CREBZF	58487	miR-192-5p, Earls-HP	miR-192-5p, Stark-PFC	miR-425-5p, Earls-HP
CREG1	8804	miR-15b-5p, Earls-HP
CREG2	200407	miR-494-3p, Stark-HP	miR-494-3p, Stark-PFC
CRELD2	79174	miR-93-5p, Stark-HP	miR-93-5p, Stark-PFC
CRIM1	51232	miR-15b-5p, Earls-HP	miR-18a-5p, Stark-HP	miR-18a-5p, Stark-PFC	miR-337-3p, Earls-HP	miR-337-3p, Stark-PFC	miR-342-3p, Earls-HP	miR-342-3p, Stark-PFC	miR-377-3p, Earls-HP	miR-377-3p, Stark-PFC	miR-455-3p, Stark-PFC
CRIPT	9419	miR-153-3p, Stark-HP	miR-335-3p, Earls-HP	miR-485-5p, Earls-HP
CRISP1	167	miR-335-3p, Earls-HP
CRISPLD2	83716	miR-106b-5p, Stark-HP	miR-106b-5p, Stark-PFC	miR-485-5p, Earls-HP	miR-676-3p, Earls-HP	miR-93-5p, Stark-HP	miR-93-5p, Stark-PFC
CRK	1398	miR-106b-5p, Stark-HP	miR-106b-5p, Stark-PFC	miR-15b-5p, Earls-HP	miR-186-5p, Earls-HP	miR-186-5p, Stark-PFC	miR-192-5p, Earls-HP	miR-192-5p, Stark-PFC	miR-329-3p, Earls-HP	miR-329-3p, Stark-PFC	miR-93-5p, Stark-HP	miR-93-5p, Stark-PFC
CRKL	1399	miR-15b-5p, Earls-HP	miR-23b-3p, Earls-HP	miR-29a-3p, Stark-HP	miR-425-5p, Earls-HP	miR-485-5p, Earls-HP	miR-541-5p, Earls-HP	miR-541-5p, Stark-PFC	miR-98-5p, Earls-HP
CRLF1	9244	miR-329-3p, Earls-HP	miR-329-3p, Stark-PFC	miR-342-3p, Earls-HP	miR-342-3p, Stark-PFC	miR-377-3p, Earls-HP	miR-377-3p, Stark-PFC
CRLF3	51379	miR-192-5p, Earls-HP	miR-192-5p, Stark-PFC	miR-455-3p, Stark-PFC	miR-708-3p, Stark-HP	miR-708-3p, Stark-PFC
CRLS1	54675	miR-23b-3p, Earls-HP	miR-329-3p, Earls-HP	miR-329-3p, Stark-PFC
CRNKL1	51340	miR-186-5p, Earls-HP	miR-186-5p, Stark-PFC
CROT	54677	miR-106b-5p, Stark-HP	miR-106b-5p, Stark-PFC	miR-93-5p, Stark-HP	miR-93-5p, Stark-PFC
CRTAP	10491	miR-98-5p, Earls-HP
CRTC1	23373	miR-125b-5p, Stark-PFC	miR-212-3p, Stark-HP	miR-212-3p, Stark-PFC	miR-324-5p, Stark-PFC
CRTC3	64784	miR-106b-5p, Stark-HP	miR-106b-5p, Stark-PFC	miR-383-5p, Stark-HP	miR-383-5p, Stark-PFC	miR-93-5p, Stark-HP	miR-93-5p, Stark-PFC
CRX	1406	miR-455-3p, Stark-PFC	miR-98-5p, Earls-HP
CRY1	1407	miR-324-5p, Stark-PFC
CRY2	1408	miR-106b-5p, Stark-HP	miR-106b-5p, Stark-PFC	miR-140-3p, Stark-HP	miR-140-3p, Stark-PFC	miR-485-5p, Earls-HP	miR-532-3p, Earls-HP	miR-93-5p, Stark-HP	miR-93-5p, Stark-PFC	miR-98-5p, Earls-HP
CRYBG1	202	miR-25-3p, Earls-HP	miR-25-3p, Stark-PFC	miR-29a-3p, Stark-HP	miR-29c-3p, Stark-HP	miR-98-5p, Earls-HP
CRYBG3	131544	miR-192-5p, Earls-HP	miR-192-5p, Stark-PFC
CS	1431	miR-122-5p, Stark-PFC	miR-324-5p, Stark-PFC
CSDE1	7812	miR-106b-5p, Stark-HP	miR-106b-5p, Stark-PFC	miR-15b-5p, Earls-HP	miR-186-5p, Earls-HP	miR-186-5p, Stark-PFC	miR-23b-3p, Earls-HP	miR-409-3p, Earls-HP	miR-409-3p, Stark-HP	miR-409-3p, Stark-PFC	miR-412-3p, Stark-PFC	miR-423-5p, Earls-HP	miR-93-5p, Stark-HP	miR-93-5p, Stark-PFC
CSE1L	1434	miR-340-3p, Earls-HP	miR-505-3p, Stark-PFC
CSF1	1435	miR-185-5p, Earls-HP	miR-185-5p, Stark-HP	miR-185-5p, Stark-PFC	miR-505-3p, Stark-PFC
CSF1R	1436	miR-22-3p, Stark-PFC
CSGALNACT2	55454	miR-192-5p, Earls-HP	miR-192-5p, Stark-PFC	miR-377-3p, Earls-HP	miR-377-3p, Stark-PFC
CSMD2	114784	miR-329-3p, Earls-HP	miR-329-3p, Stark-PFC
CSNK1A1	1452	miR-106b-5p, Stark-HP	miR-106b-5p, Stark-PFC	miR-153-3p, Stark-HP	miR-186-5p, Earls-HP	miR-186-5p, Stark-PFC	miR-324-3p, Stark-PFC	miR-505-3p, Stark-PFC	miR-93-5p, Stark-HP	miR-93-5p, Stark-PFC
CSNK1D	1453	miR-329-3p, Earls-HP	miR-329-3p, Stark-PFC
CSNK1E	1454	miR-15b-5p, Earls-HP	miR-185-5p, Earls-HP	miR-185-5p, Stark-HP	miR-185-5p, Stark-PFC	miR-411-5p, Earls-HP
CSNK1G1	53944	miR-425-5p, Earls-HP	miR-93-5p, Stark-HP	miR-93-5p, Stark-PFC
CSNK2A1	1457	miR-125b-5p, Stark-PFC	miR-186-5p, Earls-HP	miR-186-5p, Stark-PFC	miR-22-3p, Stark-PFC	miR-337-3p, Earls-HP	miR-337-3p, Stark-PFC	miR-485-5p, Earls-HP
CSRNP2	81566	miR-125b-5p, Stark-PFC	miR-29a-3p, Stark-HP	miR-29c-3p, Stark-HP
CSRNP3	80034	miR-18a-5p, Stark-HP	miR-18a-5p, Stark-PFC	miR-329-3p, Earls-HP	miR-329-3p, Stark-PFC
CSRP1	1465	miR-122-5p, Stark-PFC
CSRP2	1466	miR-379-5p, Earls-HP	miR-379-5p, Stark-HP
CSTB	1476	miR-423-5p, Earls-HP
CSTF1	1477	miR-378a-5p, Stark-PFC	miR-485-5p, Earls-HP
CSTF2	1478	miR-224-5p, Stark-HP	miR-224-5p, Stark-PFC
CSTF3	1479	miR-378a-3p, Earls-HP	miR-378a-3p, Stark-HP
CT62	196993	miR-362-5p, Stark-HP	miR-362-5p, Stark-PFC
CTBP1	1487	miR-541-5p, Earls-HP	miR-541-5p, Stark-PFC	miR-676-3p, Earls-HP
CTBP2	1488	miR-342-3p, Earls-HP	miR-342-3p, Stark-PFC
CTC1	80169	miR-100-5p, Stark-PFC	miR-22-3p, Stark-PFC	miR-25-3p, Earls-HP	miR-25-3p, Stark-PFC	miR-29a-3p, Stark-HP	miR-29c-3p, Stark-HP	miR-331-3p, Earls-HP	miR-874-3p, Earls-HP	miR-93-5p, Stark-HP	miR-93-5p, Stark-PFC
CTCF	10664	miR-192-5p, Earls-HP	miR-192-5p, Stark-PFC
CTDNEP1	23399	miR-122-5p, Stark-PFC	miR-423-5p, Earls-HP	miR-744-5p, Stark-PFC
CTDSP1	58190	miR-125b-5p, Stark-PFC
CTDSP2	10106	miR-106b-5p, Stark-HP	miR-106b-5p, Stark-PFC
CTDSPL	10217	miR-100-5p, Stark-PFC	miR-15b-5p, Earls-HP	miR-18a-5p, Stark-HP	miR-18a-5p, Stark-PFC	miR-25-3p, Earls-HP	miR-25-3p, Stark-PFC
CTDSPL2	51496	miR-100-5p, Stark-PFC	miR-140-3p, Stark-HP	miR-140-3p, Stark-PFC	miR-383-5p, Stark-HP	miR-383-5p, Stark-PFC
CTGF	1490	miR-133a-3p, Stark-PFC	miR-18a-5p, Stark-HP	miR-18a-5p, Stark-PFC	miR-329-3p, Earls-HP	miR-329-3p, Stark-PFC
CTH	1491	miR-192-5p, Earls-HP	miR-192-5p, Stark-PFC
CTNNA1	1495	miR-744-5p, Stark-PFC
CTNNB1	1499	miR-200a-3p, Stark-HP	miR-331-3p, Earls-HP	miR-532-3p, Earls-HP	miR-744-5p, Stark-PFC
CTNNBIP1	56998	miR-192-5p, Earls-HP	miR-192-5p, Stark-PFC	miR-29a-3p, Stark-HP	miR-29c-3p, Stark-HP	miR-744-5p, Stark-PFC
CTNNBL1	56259	miR-25-3p, Earls-HP	miR-25-3p, Stark-PFC
CTNND1	1500	miR-29c-3p, Stark-HP	miR-324-3p, Stark-PFC	miR-331-3p, Earls-HP	miR-409-3p, Earls-HP	miR-409-3p, Stark-HP	miR-409-3p, Stark-PFC	miR-541-5p, Earls-HP	miR-541-5p, Stark-PFC	miR-98-5p, Earls-HP
CTPS1	1503	miR-122-5p, Stark-PFC	miR-186-5p, Earls-HP	miR-186-5p, Stark-PFC	miR-98-5p, Earls-HP
CTPS2	56474	miR-192-5p, Earls-HP	miR-192-5p, Stark-PFC
CTSB	1508	miR-411-5p, Earls-HP
CTSC	1075	miR-98-5p, Earls-HP
CTSE	1510	miR-25-3p, Earls-HP	miR-25-3p, Stark-PFC
CTSS	1520	miR-106b-5p, Stark-HP	miR-106b-5p, Stark-PFC	miR-93-5p, Stark-HP	miR-93-5p, Stark-PFC
CTSZ	1522	miR-505-3p, Stark-PFC
CTTN	2017	miR-153-3p, Stark-HP	miR-185-5p, Earls-HP	miR-185-5p, Stark-HP	miR-185-5p, Stark-PFC	miR-382-5p, Earls-HP
CTTNBP2NL	55917	miR-139-5p, Earls-HP	miR-324-5p, Stark-PFC	miR-329-3p, Earls-HP	miR-329-3p, Stark-PFC	miR-335-3p, Earls-HP	miR-377-3p, Earls-HP	miR-377-3p, Stark-PFC
CUEDC2	79004	miR-186-5p, Earls-HP	miR-186-5p, Stark-PFC	miR-324-5p, Stark-PFC	miR-331-3p, Earls-HP
CUL1	8454	miR-100-5p, Stark-PFC
CUL2	8453	miR-100-5p, Stark-PFC	miR-15b-5p, Earls-HP
CUL3	8452	miR-15b-5p, Earls-HP	miR-192-5p, Earls-HP	miR-192-5p, Stark-PFC	miR-379-5p, Earls-HP	miR-379-5p, Stark-HP
CUL4A	8451	miR-18a-5p, Stark-HP	miR-18a-5p, Stark-PFC	miR-23b-3p, Earls-HP
CUL5	8065	miR-100-5p, Stark-PFC	miR-192-5p, Earls-HP	miR-192-5p, Stark-PFC
Cux1	13047	miR-122-5p, Stark-PFC
CUX1	1523	miR-455-3p, Stark-PFC
CUZD1	50624	miR-192-5p, Earls-HP	miR-192-5p, Stark-PFC
CWC25	54883	miR-378a-5p, Stark-PFC	miR-505-3p, Stark-PFC
CWF19L1	55280	miR-106b-5p, Stark-HP	miR-106b-5p, Stark-PFC
CXADR	1525	miR-342-3p, Earls-HP	miR-342-3p, Stark-PFC
CXCL12	6387	miR-329-3p, Earls-HP	miR-329-3p, Stark-PFC
CXCL16	58191	miR-455-3p, Stark-PFC	miR-744-5p, Stark-PFC
CXCL2	2920	miR-532-5p, Earls-HP	miR-532-5p, Stark-HP	miR-532-5p, Stark-PFC	miR-98-5p, Earls-HP
CXCL5	6374	miR-186-5p, Earls-HP	miR-186-5p, Stark-PFC	miR-374b-5p, Earls-HP
CXCL6	6372	miR-140-3p, Stark-HP	miR-140-3p, Stark-PFC
CXCL8	3576	miR-93-5p, Stark-HP	miR-93-5p, Stark-PFC	miR-98-5p, Earls-HP
CXCR2	3579	miR-22-3p, Stark-PFC	miR-411-5p, Earls-HP
CXCR4	7852	miR-139-5p, Earls-HP	miR-224-5p, Stark-HP	miR-224-5p, Stark-PFC	miR-494-3p, Stark-HP	miR-494-3p, Stark-PFC
CXCR6	10663	miR-361-5p, Earls-HP
CXorf21	80231	miR-122-5p, Stark-PFC	miR-335-3p, Earls-HP
CXorf36	79742	miR-541-5p, Earls-HP	miR-541-5p, Stark-PFC
CXorf38	159013	miR-106b-5p, Stark-HP	miR-106b-5p, Stark-PFC	miR-93-5p, Stark-HP	miR-93-5p, Stark-PFC
CXorf40B	541578	miR-18a-5p, Stark-HP	miR-18a-5p, Stark-PFC
CXorf56	63932	miR-485-5p, Earls-HP
CXorf57	55086	miR-192-5p, Earls-HP	miR-192-5p, Stark-PFC
CXXC1	30827	miR-324-3p, Stark-PFC
CXXC5	51523	miR-324-3p, Stark-PFC
CYB561	1534	miR-425-5p, Earls-HP
CYB561A3	220002	miR-15b-5p, Earls-HP	miR-378a-5p, Stark-PFC	miR-412-3p, Stark-PFC
CYB561D1	284613	miR-23b-3p, Earls-HP
CYB5A	1528	miR-106b-5p, Stark-HP	miR-106b-5p, Stark-PFC	miR-93-5p, Stark-HP	miR-93-5p, Stark-PFC
CYB5D1	124637	miR-122-5p, Stark-PFC	miR-378a-5p, Stark-PFC
CYB5R3	1727	miR-378a-3p, Earls-HP	miR-378a-3p, Stark-HP	miR-744-5p, Stark-PFC	miR-98-5p, Earls-HP
CYBA	1535	miR-15b-5p, Earls-HP
CYBB	1536	miR-106b-5p, Stark-HP	miR-106b-5p, Stark-PFC
CYBRD1	79901	miR-106b-5p, Stark-HP	miR-106b-5p, Stark-PFC	miR-93-5p, Stark-HP	miR-93-5p, Stark-PFC
CYCS	54205	miR-106b-5p, Stark-HP	miR-106b-5p, Stark-PFC	miR-192-5p, Earls-HP	miR-192-5p, Stark-PFC	miR-22-3p, Stark-PFC	miR-361-5p, Earls-HP	miR-378a-5p, Stark-PFC	miR-485-5p, Earls-HP	miR-494-3p, Stark-HP	miR-494-3p, Stark-PFC	miR-532-3p, Earls-HP	miR-93-5p, Stark-HP	miR-93-5p, Stark-PFC
CYFIP1	23191	miR-185-5p, Earls-HP	miR-185-5p, Stark-HP	miR-185-5p, Stark-PFC
CYFIP2	26999	miR-335-3p, Earls-HP
CYLD	1540	miR-106b-5p, Stark-HP	miR-106b-5p, Stark-PFC	miR-15b-5p, Earls-HP	miR-329-3p, Earls-HP	miR-329-3p, Stark-PFC	miR-335-3p, Earls-HP	miR-362-5p, Stark-HP	miR-362-5p, Stark-PFC	miR-378a-5p, Stark-PFC	miR-93-5p, Stark-HP	miR-93-5p, Stark-PFC
CYP19A1	1588	miR-378a-3p, Earls-HP	miR-378a-3p, Stark-HP	miR-98-5p, Earls-HP
CYP1B1	1545	miR-200a-3p, Stark-HP
CYP20A1	57404	miR-122-5p, Stark-PFC	miR-212-3p, Stark-HP	miR-212-3p, Stark-PFC	miR-25-3p, Earls-HP	miR-25-3p, Stark-PFC	miR-324-5p, Stark-PFC	miR-377-3p, Earls-HP	miR-377-3p, Stark-PFC	miR-378a-3p, Earls-HP	miR-378a-3p, Stark-HP	miR-455-3p, Stark-PFC
CYP24A1	1591	miR-125b-5p, Stark-PFC	miR-192-5p, Earls-HP	miR-192-5p, Stark-PFC
CYP26B1	56603	miR-15b-5p, Earls-HP
CYP2B6	1555	miR-25-3p, Earls-HP	miR-25-3p, Stark-PFC	miR-455-3p, Stark-PFC
CYP2C19	1557	miR-25-3p, Earls-HP	miR-25-3p, Stark-PFC	miR-29a-3p, Stark-HP	miR-455-3p, Stark-PFC	miR-874-3p, Earls-HP
CYP2U1	113612	miR-378a-5p, Stark-PFC
CYP2W1	54905	miR-185-5p, Earls-HP	miR-185-5p, Stark-HP	miR-185-5p, Stark-PFC	miR-411-5p, Earls-HP	miR-491-5p, Stark-HP	miR-491-5p, Stark-PFC
CYP3A5	1577	miR-122-5p, Stark-PFC
CYP4F11	57834	miR-342-3p, Earls-HP	miR-342-3p, Stark-PFC	miR-374b-5p, Earls-HP	miR-377-3p, Earls-HP	miR-377-3p, Stark-PFC
CYP4V2	285440	miR-192-5p, Earls-HP	miR-192-5p, Stark-PFC	miR-378a-5p, Stark-PFC
CYP51A1	1595	miR-15b-5p, Earls-HP
CYP7A1	1581	miR-122-5p, Stark-PFC
CYP7B1	9420	miR-455-3p, Stark-PFC
CYP8B1	1582	miR-455-3p, Stark-PFC
CYR61	3491	miR-100-5p, Stark-PFC	miR-22-3p, Stark-PFC	miR-455-3p, Stark-PFC
CYSTM1	84418	miR-374b-5p, Earls-HP
CYTB	4519	miR-100-5p, Stark-PFC	miR-186-5p, Earls-HP	miR-186-5p, Stark-PFC	miR-29a-3p, Stark-HP	miR-744-5p, Stark-PFC
CYTH2	9266	miR-25-3p, Earls-HP	miR-25-3p, Stark-PFC	miR-455-3p, Stark-PFC	miR-744-5p, Stark-PFC
CYTH4	27128	miR-331-3p, Earls-HP
CYTIP	9595	miR-378a-5p, Stark-PFC
DAAM2	23500	miR-18a-5p, Stark-HP	miR-18a-5p, Stark-PFC	miR-329-3p, Earls-HP	miR-329-3p, Stark-PFC
DAB2	1601	miR-106b-5p, Stark-HP	miR-106b-5p, Stark-PFC	miR-874-3p, Earls-HP	miR-93-5p, Stark-HP	miR-93-5p, Stark-PFC
DAB2IP	153090	miR-338-3p, Earls-HP	miR-338-3p, Stark-PFC
DAD1	1603	miR-22-3p, Stark-PFC	miR-382-5p, Earls-HP
DAG1	1605	miR-29a-3p, Stark-HP	miR-423-5p, Earls-HP
DAGLB	221955	miR-186-5p, Earls-HP	miR-186-5p, Stark-PFC
DAND5	199699	miR-25-3p, Earls-HP	miR-25-3p, Stark-PFC
DAP3	7818	miR-106b-5p, Stark-HP	miR-106b-5p, Stark-PFC	miR-324-5p, Stark-PFC
DAPK3	1613	miR-93-5p, Stark-HP	miR-93-5p, Stark-PFC
DARS	1615	miR-342-3p, Earls-HP	miR-342-3p, Stark-PFC
DARS2	55157	miR-186-5p, Earls-HP	miR-186-5p, Stark-PFC	miR-485-5p, Earls-HP	miR-532-3p, Earls-HP
DAZAP1	26528	miR-185-5p, Earls-HP	miR-185-5p, Stark-HP	miR-185-5p, Stark-PFC
DAZAP2	9802	miR-100-5p, Stark-PFC	miR-140-3p, Stark-HP	miR-140-3p, Stark-PFC	miR-212-3p, Stark-HP	miR-212-3p, Stark-PFC	miR-324-3p, Stark-PFC	miR-324-5p, Stark-PFC	miR-345-5p, Stark-PFC	miR-362-5p, Stark-HP	miR-362-5p, Stark-PFC	miR-455-3p, Stark-PFC	miR-491-5p, Stark-HP	miR-491-5p, Stark-PFC	miR-494-3p, Stark-HP	miR-494-3p, Stark-PFC	miR-582-5p, Earls-HP
DBF4	10926	miR-98-5p, Earls-HP
DBF4B	80174	miR-192-5p, Earls-HP	miR-192-5p, Stark-PFC
DBN1	1627	miR-186-5p, Earls-HP	miR-186-5p, Stark-PFC
DBT	1629	miR-122-5p, Stark-PFC	miR-192-5p, Earls-HP	miR-192-5p, Stark-PFC	miR-324-5p, Stark-PFC	miR-329-3p, Earls-HP	miR-329-3p, Stark-PFC	miR-378a-5p, Stark-PFC
DCAF12	25853	miR-186-5p, Earls-HP	miR-186-5p, Stark-PFC	miR-29c-3p, Stark-HP	miR-342-3p, Earls-HP	miR-342-3p, Stark-PFC	miR-377-3p, Earls-HP	miR-377-3p, Stark-PFC
DCAF16	54876	miR-186-5p, Earls-HP	miR-186-5p, Stark-PFC	miR-22-3p, Stark-PFC
DCAF17	80067	miR-15b-5p, Earls-HP	miR-212-3p, Stark-HP	miR-212-3p, Stark-PFC
DCAF4	26094	miR-18a-5p, Stark-HP	miR-18a-5p, Stark-PFC
DCAF4L1	285429	miR-139-5p, Earls-HP	miR-361-5p, Earls-HP
DCAF4L2	138009	miR-494-3p, Stark-HP	miR-494-3p, Stark-PFC
DCAF5	8816	miR-409-3p, Earls-HP	miR-409-3p, Stark-HP	miR-409-3p, Stark-PFC
DCAF6	55827	miR-100-5p, Stark-PFC
DCAF7	10238	miR-122-5p, Stark-PFC	miR-18a-5p, Stark-HP	miR-18a-5p, Stark-PFC	miR-335-3p, Earls-HP	miR-494-3p, Stark-HP	miR-494-3p, Stark-PFC
DCAF8	50717	miR-106b-5p, Stark-HP	miR-106b-5p, Stark-PFC	miR-18a-5p, Stark-HP	miR-18a-5p, Stark-PFC	miR-93-5p, Stark-HP	miR-93-5p, Stark-PFC
DCAKD	79877	miR-133a-3p, Stark-PFC	miR-491-5p, Stark-HP	miR-491-5p, Stark-PFC
DCBLD1	285761	miR-100-5p, Stark-PFC
DCBLD2	131566	miR-106b-5p, Stark-HP	miR-106b-5p, Stark-PFC	miR-139-5p, Earls-HP	miR-186-5p, Earls-HP	miR-186-5p, Stark-PFC	miR-192-5p, Earls-HP	miR-192-5p, Stark-PFC	miR-494-3p, Stark-HP	miR-494-3p, Stark-PFC	miR-93-5p, Stark-HP	miR-93-5p, Stark-PFC
DCDC2	51473	miR-362-5p, Stark-HP	miR-362-5p, Stark-PFC
DCLK3	85443	miR-362-5p, Stark-HP	miR-362-5p, Stark-PFC
DCLRE1B	64858	miR-331-3p, Earls-HP	miR-378a-3p, Earls-HP	miR-378a-3p, Stark-HP
DCLRE1C	64421	miR-324-3p, Stark-PFC
DCP1A	55802	miR-192-5p, Earls-HP	miR-192-5p, Stark-PFC
DCP2	167227	miR-134-5p, Stark-HP	miR-134-5p, Stark-PFC	miR-23b-3p, Earls-HP	miR-329-3p, Earls-HP	miR-329-3p, Stark-PFC	miR-378a-5p, Stark-PFC
DCPS	28960	miR-455-3p, Stark-PFC
DCTN1	1639	miR-25-3p, Earls-HP	miR-25-3p, Stark-PFC	miR-361-5p, Earls-HP	miR-93-5p, Stark-HP	miR-93-5p, Stark-PFC
DCTN2	10540	miR-18a-5p, Stark-HP	miR-18a-5p, Stark-PFC
DCTN3	11258	miR-340-3p, Earls-HP
DCTN4	51164	miR-378a-3p, Earls-HP	miR-378a-3p, Stark-HP	miR-93-5p, Stark-HP	miR-93-5p, Stark-PFC
DCTN5	84516	miR-106b-5p, Stark-HP	miR-106b-5p, Stark-PFC	miR-122-5p, Stark-PFC	miR-15b-5p, Earls-HP	miR-18a-5p, Stark-HP	miR-18a-5p, Stark-PFC	miR-335-3p, Earls-HP	miR-377-3p, Earls-HP	miR-377-3p, Stark-PFC	miR-93-5p, Stark-HP	miR-93-5p, Stark-PFC
DCTN6	10671	miR-106b-5p, Stark-HP	miR-106b-5p, Stark-PFC	miR-409-3p, Earls-HP	miR-409-3p, Stark-HP	miR-409-3p, Stark-PFC	miR-485-5p, Earls-HP	miR-93-5p, Stark-HP	miR-93-5p, Stark-PFC
DCTPP1	79077	miR-106b-5p, Stark-HP	miR-106b-5p, Stark-PFC	miR-378a-3p, Earls-HP	miR-378a-3p, Stark-HP
DCUN1D1	54165	miR-106b-5p, Stark-HP	miR-106b-5p, Stark-PFC
DCUN1D2	55208	miR-378a-5p, Stark-PFC
DCUN1D3	123879	miR-185-5p, Earls-HP	miR-185-5p, Stark-HP	miR-185-5p, Stark-PFC	miR-18a-5p, Stark-HP	miR-18a-5p, Stark-PFC
DCUN1D5	84259	miR-192-5p, Earls-HP	miR-192-5p, Stark-PFC
DCXR	51181	miR-744-5p, Stark-PFC
DDA1	79016	miR-140-3p, Stark-HP	miR-140-3p, Stark-PFC	miR-532-3p, Earls-HP
DDAH1	23576	miR-100-5p, Stark-PFC	miR-140-3p, Stark-HP	miR-140-3p, Stark-PFC	miR-18a-5p, Stark-HP	miR-18a-5p, Stark-PFC	miR-377-3p, Earls-HP	miR-377-3p, Stark-PFC	miR-411-5p, Earls-HP
DDB1	1642	miR-186-5p, Earls-HP	miR-186-5p, Stark-PFC	miR-329-3p, Earls-HP	miR-329-3p, Stark-PFC
DDHD1	80821	miR-106b-5p, Stark-HP	miR-106b-5p, Stark-PFC	miR-192-5p, Earls-HP	miR-192-5p, Stark-PFC	miR-329-3p, Earls-HP	miR-329-3p, Stark-PFC	miR-93-5p, Stark-HP	miR-93-5p, Stark-PFC
DDHD2	23259	miR-99b-5p, Stark-PFC
DDI2	84301	miR-106b-5p, Stark-HP	miR-106b-5p, Stark-PFC	miR-140-3p, Stark-HP	miR-140-3p, Stark-PFC	miR-25-3p, Earls-HP	miR-25-3p, Stark-PFC	miR-93-5p, Stark-HP	miR-93-5p, Stark-PFC
DDIT4	54541	miR-153-3p, Stark-HP	miR-22-3p, Stark-PFC	miR-25-3p, Earls-HP	miR-25-3p, Stark-PFC	miR-335-3p, Earls-HP	miR-383-5p, Stark-HP	miR-383-5p, Stark-PFC
DDN	23109	miR-485-5p, Earls-HP
DDOST	1650	miR-192-5p, Earls-HP	miR-192-5p, Stark-PFC	miR-324-3p, Stark-PFC	miR-382-5p, Earls-HP	miR-532-3p, Earls-HP
DDX10	1662	miR-98-5p, Earls-HP
DDX11	1663	miR-324-5p, Stark-PFC	miR-744-5p, Stark-PFC
DDX17	10521	miR-106b-5p, Stark-HP	miR-106b-5p, Stark-PFC	miR-331-3p, Earls-HP	miR-377-3p, Earls-HP	miR-377-3p, Stark-PFC	miR-744-5p, Stark-PFC
DDX18	8886	miR-324-3p, Stark-PFC
DDX19A	55308	miR-409-3p, Earls-HP	miR-409-3p, Stark-HP	miR-409-3p, Stark-PFC	miR-455-3p, Stark-PFC
DDX19B	11269	miR-378a-5p, Stark-PFC	miR-379-5p, Earls-HP	miR-379-5p, Stark-HP	miR-411-5p, Earls-HP	miR-582-5p, Earls-HP
DDX20	11218	miR-324-5p, Stark-PFC
DDX21	9188	miR-100-5p, Stark-PFC	miR-186-5p, Earls-HP	miR-186-5p, Stark-PFC	miR-29c-3p, Stark-HP	miR-331-3p, Earls-HP	miR-383-5p, Stark-HP	miR-383-5p, Stark-PFC	miR-423-5p, Earls-HP
DDX23	9416	miR-106b-5p, Stark-HP	miR-106b-5p, Stark-PFC	miR-25-3p, Earls-HP	miR-25-3p, Stark-PFC	miR-361-5p, Earls-HP	miR-744-5p, Stark-PFC
DDX24	57062	miR-423-5p, Earls-HP	miR-744-5p, Stark-PFC
DDX27	55661	miR-23b-3p, Earls-HP
DDX39A	10212	miR-378a-3p, Earls-HP	miR-378a-3p, Stark-HP	miR-99b-5p, Stark-PFC
DDX39B	7919	miR-93-5p, Stark-HP	miR-93-5p, Stark-PFC
DDX3X	1654	miR-15b-5p, Earls-HP	miR-192-5p, Earls-HP	miR-192-5p, Stark-PFC	miR-25-3p, Earls-HP	miR-25-3p, Stark-PFC	miR-337-3p, Earls-HP	miR-337-3p, Stark-PFC	miR-342-3p, Earls-HP	miR-342-3p, Stark-PFC	miR-505-3p, Stark-PFC
DDX3Y	8653	miR-15b-5p, Earls-HP
DDX42	11325	miR-186-5p, Earls-HP	miR-186-5p, Stark-PFC	miR-345-5p, Stark-PFC
DDX46	9879	miR-93-5p, Stark-HP	miR-93-5p, Stark-PFC
DDX47	51202	miR-23b-3p, Earls-HP
DDX49	54555	miR-25-3p, Earls-HP	miR-25-3p, Stark-PFC
DDX5	1655	miR-106b-5p, Stark-HP	miR-106b-5p, Stark-PFC	miR-15b-5p, Earls-HP	miR-18a-5p, Stark-HP	miR-18a-5p, Stark-PFC	miR-93-5p, Stark-HP	miR-93-5p, Stark-PFC
DDX50	79009	miR-125b-5p, Stark-PFC	miR-192-5p, Earls-HP	miR-192-5p, Stark-PFC
DDX52	11056	miR-374b-5p, Earls-HP
DDX54	79039	miR-192-5p, Earls-HP	miR-192-5p, Stark-PFC	miR-423-5p, Earls-HP	miR-744-5p, Stark-PFC
DDX55	57696	miR-374b-5p, Earls-HP	miR-455-3p, Stark-PFC
DDX56	54606	miR-331-3p, Earls-HP
DDX6	1656	miR-139-5p, Earls-HP	miR-192-5p, Earls-HP	miR-192-5p, Stark-PFC	miR-22-3p, Stark-PFC	miR-29a-3p, Stark-HP	miR-29c-3p, Stark-HP	miR-331-3p, Earls-HP	miR-337-3p, Earls-HP	miR-337-3p, Stark-PFC	miR-425-5p, Earls-HP	miR-505-3p, Stark-PFC	miR-582-5p, Earls-HP
DEAF1	10522	miR-100-5p, Stark-PFC	miR-192-5p, Earls-HP	miR-192-5p, Stark-PFC	miR-25-3p, Earls-HP	miR-25-3p, Stark-PFC	miR-324-5p, Stark-PFC
DECR1	1666	miR-15b-5p, Earls-HP
DEF8	54849	miR-324-5p, Stark-PFC	miR-331-3p, Earls-HP
DEFB118	117285	miR-361-5p, Earls-HP
DEGS1	8560	miR-106b-5p, Stark-HP	miR-106b-5p, Stark-PFC	miR-192-5p, Earls-HP	miR-192-5p, Stark-PFC	miR-378a-5p, Stark-PFC	miR-411-5p, Earls-HP	miR-93-5p, Stark-HP	miR-93-5p, Stark-PFC
DEK	7913	miR-186-5p, Earls-HP	miR-186-5p, Stark-PFC	miR-192-5p, Earls-HP	miR-192-5p, Stark-PFC	miR-200a-3p, Stark-HP	miR-374b-5p, Earls-HP	miR-676-5p, Stark-PFC
DENND1A	57706	miR-192-5p, Earls-HP	miR-192-5p, Stark-PFC	miR-98-5p, Earls-HP
DENND1B	163486	miR-532-5p, Earls-HP	miR-532-5p, Stark-HP	miR-532-5p, Stark-PFC
DENND2A	27147	miR-185-5p, Earls-HP	miR-185-5p, Stark-HP	miR-185-5p, Stark-PFC
DENND2C	163259	miR-122-5p, Stark-PFC	miR-25-3p, Earls-HP	miR-25-3p, Stark-PFC	miR-329-3p, Earls-HP	miR-329-3p, Stark-PFC	miR-455-3p, Stark-PFC
DENND4A	10260	miR-25-3p, Earls-HP	miR-25-3p, Stark-PFC
DENND5A	23258	miR-25-3p, Earls-HP	miR-25-3p, Stark-PFC
DENND5B	160518	miR-106b-5p, Stark-HP	miR-106b-5p, Stark-PFC	miR-582-5p, Earls-HP	miR-708-3p, Stark-HP	miR-708-3p, Stark-PFC	miR-93-5p, Stark-HP	miR-93-5p, Stark-PFC
DENND6A	201627	miR-15b-5p, Earls-HP	miR-29a-3p, Stark-HP	miR-29c-3p, Stark-HP
DENND6B	414918	miR-455-3p, Stark-PFC
DENR	8562	miR-15b-5p, Earls-HP	miR-425-5p, Earls-HP	miR-485-5p, Earls-HP
DEPDC1	55635	miR-186-5p, Earls-HP	miR-186-5p, Stark-PFC	miR-192-5p, Earls-HP	miR-192-5p, Stark-PFC	miR-331-3p, Earls-HP
DEPDC1B	55789	miR-361-5p, Earls-HP
DEPDC5	9681	miR-331-3p, Earls-HP
DERL1	79139	miR-139-5p, Earls-HP
DERL2	51009	miR-324-3p, Stark-PFC	miR-335-3p, Earls-HP
DESI1	27351	miR-744-5p, Stark-PFC
DFFA	1676	miR-455-3p, Stark-PFC	miR-485-5p, Earls-HP
DFFB	1677	miR-485-5p, Earls-HP
DGAT1	8694	miR-125b-5p, Stark-PFC
DGAT2	84649	miR-485-5p, Earls-HP
DGAT2L6	347516	miR-382-5p, Earls-HP
DGCR11	25786	miR-192-5p, Earls-HP	miR-192-5p, Stark-PFC
DGCR2	9993	miR-23b-3p, Earls-HP
DGKD	8527	miR-106b-5p, Stark-HP	miR-106b-5p, Stark-PFC	miR-412-3p, Stark-PFC
DGKE	8526	miR-122-5p, Stark-PFC	miR-455-3p, Stark-PFC
DGKH	160851	miR-505-3p, Stark-PFC
DGKZ	8525	miR-331-3p, Earls-HP
DGS2	8026	miR-342-3p, Earls-HP	miR-342-3p, Stark-PFC	miR-505-3p, Stark-PFC
DHCR24	1718	miR-192-5p, Earls-HP	miR-192-5p, Stark-PFC	miR-532-3p, Earls-HP
DHCR7	1717	miR-425-5p, Earls-HP
DHFR	1719	miR-15b-5p, Earls-HP	miR-192-5p, Earls-HP	miR-192-5p, Stark-PFC	miR-25-3p, Earls-HP	miR-25-3p, Stark-PFC	miR-99b-5p, Stark-PFC
DHFR2	200895	miR-192-5p, Earls-HP	miR-192-5p, Stark-PFC
DHODH	1723	miR-106b-5p, Stark-HP	miR-106b-5p, Stark-PFC	miR-378a-5p, Stark-PFC	miR-455-3p, Stark-PFC	miR-485-5p, Earls-HP	miR-93-5p, Stark-HP	miR-93-5p, Stark-PFC
DHPS	1725	miR-186-5p, Earls-HP	miR-186-5p, Stark-PFC
DHTKD1	55526	miR-378a-5p, Stark-PFC
DHX15	1665	miR-378a-3p, Earls-HP	miR-378a-3p, Stark-HP
DHX30	22907	miR-15b-5p, Earls-HP
DHX33	56919	miR-125b-5p, Stark-PFC	miR-23b-3p, Earls-HP
DHX37	57647	miR-15b-5p, Earls-HP
DHX38	9785	miR-125b-5p, Stark-PFC
DHX57	90957	miR-125b-5p, Stark-PFC	miR-23b-3p, Earls-HP	miR-744-5p, Stark-PFC	miR-98-5p, Earls-HP
DHX8	1659	miR-331-3p, Earls-HP
DHX9	1660	miR-25-3p, Earls-HP	miR-25-3p, Stark-PFC	miR-505-3p, Stark-PFC
DIABLO	56616	miR-29a-3p, Stark-HP	miR-98-5p, Earls-HP
DIAPH1	1729	miR-15b-5p, Earls-HP	miR-185-5p, Earls-HP	miR-185-5p, Stark-HP	miR-185-5p, Stark-PFC	miR-18a-5p, Stark-HP	miR-18a-5p, Stark-PFC	miR-23b-3p, Earls-HP	miR-342-3p, Earls-HP	miR-342-3p, Stark-PFC
DICER1	23405	miR-154-5p, Stark-PFC	miR-15b-5p, Earls-HP	miR-18a-5p, Stark-HP	miR-18a-5p, Stark-PFC	miR-192-5p, Earls-HP	miR-192-5p, Stark-PFC	miR-200a-3p, Stark-HP	miR-29a-3p, Stark-HP	miR-29c-3p, Stark-HP	miR-382-5p, Earls-HP	miR-425-5p, Earls-HP	miR-582-5p, Earls-HP	miR-98-5p, Earls-HP
DIDO1	11083	miR-409-3p, Earls-HP	miR-409-3p, Stark-HP	miR-409-3p, Stark-PFC	miR-582-5p, Earls-HP	miR-744-5p, Stark-PFC	miR-98-5p, Earls-HP
DIEXF	27042	miR-186-5p, Earls-HP	miR-186-5p, Stark-PFC	miR-98-5p, Earls-HP
DIMT1	27292	miR-192-5p, Earls-HP	miR-192-5p, Stark-PFC
DIO1	1733	miR-224-5p, Stark-HP	miR-224-5p, Stark-PFC	miR-383-5p, Stark-HP	miR-383-5p, Stark-PFC
DIP2A	23181	miR-423-5p, Earls-HP	miR-676-5p, Stark-PFC
DIP2C	22982	miR-505-3p, Stark-PFC
DIRAS1	148252	miR-383-5p, Stark-HP	miR-383-5p, Stark-PFC	miR-491-5p, Stark-HP	miR-491-5p, Stark-PFC
DIS3L	115752	miR-106b-5p, Stark-HP	miR-106b-5p, Stark-PFC	miR-192-5p, Earls-HP	miR-192-5p, Stark-PFC	miR-93-5p, Stark-HP	miR-93-5p, Stark-PFC
DISC1	27185	miR-455-3p, Stark-PFC	miR-744-5p, Stark-PFC	miR-98-5p, Earls-HP
DIXDC1	85458	miR-582-5p, Earls-HP
DKK1	22943	miR-29a-3p, Stark-HP
DKK3	27122	miR-125b-5p, Stark-PFC
DKK4	27121	miR-25-3p, Earls-HP	miR-25-3p, Stark-PFC
DLC1	10395	miR-186-5p, Earls-HP	miR-186-5p, Stark-PFC	miR-200a-3p, Stark-HP	miR-374b-5p, Earls-HP	miR-412-3p, Stark-PFC
DLEU1	10301	miR-378a-5p, Stark-PFC	miR-532-3p, Earls-HP
DLG3	1741	miR-186-5p, Earls-HP	miR-186-5p, Stark-PFC
DLG5	9231	miR-185-5p, Earls-HP	miR-185-5p, Stark-HP	miR-185-5p, Stark-PFC	miR-192-5p, Earls-HP	miR-192-5p, Stark-PFC	miR-485-5p, Earls-HP
DLGAP3	58512	miR-15b-5p, Earls-HP
DLGAP4	22839	miR-185-5p, Earls-HP	miR-185-5p, Stark-HP	miR-185-5p, Stark-PFC
DLGAP5	9787	miR-186-5p, Earls-HP	miR-186-5p, Stark-PFC	miR-192-5p, Earls-HP	miR-192-5p, Stark-PFC
DLST	1743	miR-324-3p, Stark-PFC
DLX2	1746	miR-324-3p, Stark-PFC	miR-331-3p, Earls-HP
DLX3	1747	miR-335-3p, Earls-HP
DLX5	1749	miR-200a-3p, Stark-HP	miR-423-5p, Earls-HP
DLX6	1750	miR-185-5p, Earls-HP	miR-185-5p, Stark-HP	miR-185-5p, Stark-PFC
DMAC2	55101	miR-93-5p, Stark-HP	miR-93-5p, Stark-PFC
DMAP1	55929	miR-331-3p, Earls-HP
DMKN	93099	miR-455-3p, Stark-PFC	miR-93-5p, Stark-HP	miR-93-5p, Stark-PFC
DMPK	1760	miR-15b-5p, Earls-HP
DMRT2	10655	miR-15b-5p, Earls-HP	miR-505-3p, Stark-PFC
DMTF1	9988	miR-15b-5p, Earls-HP
DMTN	2039	miR-23b-3p, Earls-HP
DMXL1	1657	miR-122-5p, Stark-PFC	miR-329-3p, Earls-HP	miR-329-3p, Stark-PFC	miR-335-3p, Earls-HP	miR-411-5p, Earls-HP
DNA2	1763	miR-485-5p, Earls-HP	miR-98-5p, Earls-HP
DNAAF3	352909	miR-532-3p, Earls-HP
DNAH10OS	642797	miR-485-5p, Earls-HP
DNAH9	1770	miR-455-3p, Stark-PFC	miR-485-5p, Earls-HP	miR-98-5p, Earls-HP
DNAJA1	3301	miR-15b-5p, Earls-HP	miR-582-5p, Earls-HP
DNAJA4	55466	miR-412-3p, Stark-PFC
DNAJB1	3337	miR-122-5p, Stark-PFC
DNAJB13	374407	miR-106b-5p, Stark-HP	miR-106b-5p, Stark-PFC	miR-122-5p, Stark-PFC	miR-532-3p, Earls-HP	miR-93-5p, Stark-HP	miR-93-5p, Stark-PFC
DNAJB2	3300	miR-338-3p, Earls-HP	miR-338-3p, Stark-PFC
DNAJB4	11080	miR-106b-5p, Stark-HP	miR-106b-5p, Stark-PFC	miR-192-5p, Earls-HP	miR-192-5p, Stark-PFC	miR-93-5p, Stark-HP	miR-93-5p, Stark-PFC
DNAJB5	25822	miR-192-5p, Earls-HP	miR-192-5p, Stark-PFC	miR-378a-5p, Stark-PFC
DNAJB6	10049	miR-106b-5p, Stark-HP	miR-106b-5p, Stark-PFC	miR-93-5p, Stark-HP	miR-93-5p, Stark-PFC
DNAJB9	4189	miR-106b-5p, Stark-HP	miR-106b-5p, Stark-PFC	miR-186-5p, Earls-HP	miR-186-5p, Stark-PFC	miR-192-5p, Earls-HP	miR-192-5p, Stark-PFC	miR-25-3p, Earls-HP	miR-25-3p, Stark-PFC	miR-411-5p, Earls-HP	miR-505-3p, Stark-PFC	miR-93-5p, Stark-HP	miR-93-5p, Stark-PFC
DNAJC10	54431	miR-106b-5p, Stark-HP	miR-106b-5p, Stark-PFC	miR-15b-5p, Earls-HP	miR-185-5p, Earls-HP	miR-185-5p, Stark-HP	miR-185-5p, Stark-PFC	miR-411-5p, Earls-HP	miR-93-5p, Stark-HP	miR-93-5p, Stark-PFC
DNAJC11	55735	miR-324-5p, Stark-PFC
DNAJC13	23317	miR-106b-5p, Stark-HP	miR-106b-5p, Stark-PFC
DNAJC14	85406	miR-378a-5p, Stark-PFC
DNAJC18	202052	miR-122-5p, Stark-PFC
DNAJC19	131118	miR-192-5p, Earls-HP	miR-192-5p, Stark-PFC	miR-329-3p, Earls-HP	miR-329-3p, Stark-PFC
DNAJC21	134218	miR-186-5p, Earls-HP	miR-186-5p, Stark-PFC	miR-23b-3p, Earls-HP	miR-335-3p, Earls-HP
DNAJC22	79962	miR-455-3p, Stark-PFC
DNAJC27	51277	miR-106b-5p, Stark-HP	miR-106b-5p, Stark-PFC	miR-186-5p, Earls-HP	miR-186-5p, Stark-PFC	miR-93-5p, Stark-HP	miR-93-5p, Stark-PFC
DNAJC28	54943	miR-106b-5p, Stark-HP	miR-106b-5p, Stark-PFC	miR-200a-3p, Stark-HP	miR-485-5p, Earls-HP	miR-93-5p, Stark-HP	miR-93-5p, Stark-PFC	miR-98-5p, Earls-HP
DNAJC3	5611	miR-192-5p, Earls-HP	miR-192-5p, Stark-PFC	miR-485-5p, Earls-HP
DNAJC5	80331	miR-15b-5p, Earls-HP	miR-23b-3p, Earls-HP
DNAJC8	22826	miR-185-5p, Earls-HP	miR-185-5p, Stark-HP	miR-185-5p, Stark-PFC	miR-186-5p, Earls-HP	miR-186-5p, Stark-PFC
DNAJC9	23234	miR-140-3p, Stark-HP	miR-140-3p, Stark-PFC	miR-15b-5p, Earls-HP	miR-342-3p, Earls-HP	miR-342-3p, Stark-PFC
DNAL1	83544	miR-106b-5p, Stark-HP	miR-106b-5p, Stark-PFC	miR-154-5p, Stark-PFC	miR-192-5p, Earls-HP	miR-192-5p, Stark-PFC	miR-194-5p, Stark-HP	miR-194-5p, Stark-PFC	miR-324-5p, Stark-PFC	miR-329-3p, Earls-HP	miR-329-3p, Stark-PFC	miR-379-5p, Earls-HP	miR-379-5p, Stark-HP	miR-455-3p, Stark-PFC	miR-93-5p, Stark-HP	miR-93-5p, Stark-PFC	miR-98-5p, Earls-HP
DNASE2	1777	miR-186-5p, Earls-HP	miR-186-5p, Stark-PFC	miR-324-3p, Stark-PFC
DNHD1	144132	miR-22-3p, Stark-PFC
DNM1L	10059	miR-106b-5p, Stark-HP	miR-106b-5p, Stark-PFC	miR-25-3p, Earls-HP	miR-25-3p, Stark-PFC	miR-93-5p, Stark-HP	miR-93-5p, Stark-PFC
DNMBP	23268	miR-23b-3p, Earls-HP
DNMT1	1786	miR-100-5p, Stark-PFC	miR-185-5p, Earls-HP	miR-185-5p, Stark-HP	miR-185-5p, Stark-PFC	miR-18a-5p, Stark-HP	miR-18a-5p, Stark-PFC	miR-200a-3p, Stark-HP	miR-29a-3p, Stark-HP	miR-342-3p, Earls-HP	miR-342-3p, Stark-PFC	miR-377-3p, Earls-HP	miR-377-3p, Stark-PFC
DNMT3A	1788	miR-194-5p, Stark-HP	miR-194-5p, Stark-PFC	miR-29a-3p, Stark-HP	miR-29c-3p, Stark-HP
DNMT3B	1789	miR-29a-3p, Stark-HP	miR-29c-3p, Stark-HP	miR-93-5p, Stark-HP	miR-93-5p, Stark-PFC
DNPEP	23549	miR-122-5p, Stark-PFC	miR-532-3p, Earls-HP
DNTTIP2	30836	miR-106b-5p, Stark-HP	miR-106b-5p, Stark-PFC	miR-329-3p, Earls-HP	miR-329-3p, Stark-PFC	miR-455-3p, Stark-PFC	miR-93-5p, Stark-HP	miR-93-5p, Stark-PFC
DOCK11	139818	miR-122-5p, Stark-PFC	miR-15b-5p, Earls-HP	miR-455-3p, Stark-PFC
DOCK3	1795	miR-186-5p, Earls-HP	miR-186-5p, Stark-PFC
DOCK4	9732	miR-23b-3p, Earls-HP	miR-412-3p, Stark-PFC	miR-98-5p, Earls-HP
DOCK5	80005	miR-98-5p, Earls-HP
DOCK6	57572	miR-361-5p, Earls-HP
DOHH	83475	miR-331-3p, Earls-HP
DOK6	220164	miR-329-3p, Earls-HP	miR-329-3p, Stark-PFC
DOLK	22845	miR-100-5p, Stark-PFC	miR-98-5p, Earls-HP
DONSON	29980	miR-23b-3p, Earls-HP	miR-329-3p, Earls-HP	miR-329-3p, Stark-PFC
DOT1L	84444	miR-29a-3p, Stark-HP	miR-29c-3p, Stark-HP	miR-412-3p, Stark-PFC	miR-485-5p, Earls-HP	miR-541-5p, Earls-HP	miR-541-5p, Stark-PFC
DPAGT1	1798	miR-98-5p, Earls-HP
DPF1	8193	miR-185-5p, Earls-HP	miR-185-5p, Stark-HP	miR-185-5p, Stark-PFC	miR-212-3p, Stark-HP	miR-212-3p, Stark-PFC	miR-744-5p, Stark-PFC
DPH7	92715	miR-25-3p, Earls-HP	miR-25-3p, Stark-PFC
DPP8	54878	miR-15b-5p, Earls-HP	miR-411-5p, Earls-HP	miR-708-3p, Stark-HP	miR-708-3p, Stark-PFC	miR-93-5p, Stark-HP	miR-93-5p, Stark-PFC
DPP9	91039	miR-106b-5p, Stark-HP	miR-106b-5p, Stark-PFC	miR-93-5p, Stark-HP	miR-93-5p, Stark-PFC
DPY19L1	23333	miR-200a-3p, Stark-HP	miR-582-5p, Earls-HP
DPY19L3	147991	miR-378a-3p, Earls-HP	miR-378a-3p, Stark-HP
DPY19L4	286148	miR-100-5p, Stark-PFC	miR-122-5p, Stark-PFC
DPYSL2	1808	miR-106b-5p, Stark-HP	miR-106b-5p, Stark-PFC	miR-224-5p, Stark-HP	miR-224-5p, Stark-PFC	miR-425-5p, Earls-HP	miR-93-5p, Stark-HP	miR-93-5p, Stark-PFC
DPYSL5	56896	miR-186-5p, Earls-HP	miR-186-5p, Stark-PFC	miR-532-3p, Earls-HP
DR1	1810	miR-485-5p, Earls-HP
DRAM2	128338	miR-125b-5p, Stark-PFC
DRAP1	10589	miR-423-5p, Earls-HP
DRAXIN	374946	miR-106b-5p, Stark-HP	miR-106b-5p, Stark-PFC	miR-140-3p, Stark-HP	miR-140-3p, Stark-PFC	miR-93-5p, Stark-HP	miR-93-5p, Stark-PFC
DRD1	1812	miR-382-5p, Earls-HP
DROSHA	29102	miR-505-3p, Stark-PFC
DSC1	1823	miR-582-5p, Earls-HP
DSC2	1824	miR-25-3p, Earls-HP	miR-25-3p, Stark-PFC	miR-29a-3p, Stark-HP	miR-29c-3p, Stark-HP
DSC3	1825	miR-340-3p, Earls-HP
DSCR3	10311	miR-15b-5p, Earls-HP	miR-485-5p, Earls-HP
DSE	29940	miR-335-3p, Earls-HP
DSEL	92126	miR-186-5p, Earls-HP	miR-186-5p, Stark-PFC	miR-338-3p, Earls-HP	miR-338-3p, Stark-PFC	miR-383-5p, Stark-HP	miR-383-5p, Stark-PFC
DSG2	1829	miR-15b-5p, Earls-HP	miR-494-3p, Stark-HP	miR-494-3p, Stark-PFC
DSN1	79980	miR-192-5p, Earls-HP	miR-192-5p, Stark-PFC	miR-374b-5p, Earls-HP	miR-382-5p, Earls-HP	miR-455-3p, Stark-PFC
DSP	1832	miR-186-5p, Earls-HP	miR-186-5p, Stark-PFC
DSPP	1834	miR-106b-5p, Stark-HP	miR-106b-5p, Stark-PFC	miR-93-5p, Stark-HP	miR-93-5p, Stark-PFC
DST	667	miR-192-5p, Earls-HP	miR-192-5p, Stark-PFC
DSTN	11034	miR-23b-3p, Earls-HP	miR-380-3p, Earls-HP	miR-412-3p, Stark-PFC
DSTYK	25778	miR-106b-5p, Stark-HP	miR-106b-5p, Stark-PFC	miR-122-5p, Stark-PFC	miR-192-5p, Earls-HP	miR-192-5p, Stark-PFC	miR-93-5p, Stark-HP	miR-93-5p, Stark-PFC
DTD2	112487	miR-485-5p, Earls-HP
DTL	51514	miR-192-5p, Earls-HP	miR-192-5p, Stark-PFC
DTWD1	56986	miR-361-5p, Earls-HP
DTWD2	285605	miR-485-5p, Earls-HP
DTX3L	151636	miR-455-3p, Stark-PFC	miR-485-5p, Earls-HP	miR-98-5p, Earls-HP
DTX4	23220	miR-98-5p, Earls-HP
DUS2	54920	miR-25-3p, Earls-HP	miR-25-3p, Stark-PFC	miR-324-3p, Stark-PFC
DUS3L	56931	miR-186-5p, Earls-HP	miR-186-5p, Stark-PFC
DUSP1	1843	miR-98-5p, Earls-HP
DUSP10	11221	miR-98-5p, Earls-HP
DUSP16	80824	miR-192-5p, Earls-HP	miR-192-5p, Stark-PFC
DUSP18	150290	miR-106b-5p, Stark-HP	miR-106b-5p, Stark-PFC	miR-122-5p, Stark-PFC	miR-192-5p, Earls-HP	miR-192-5p, Stark-PFC	miR-194-5p, Stark-HP	miR-194-5p, Stark-PFC	miR-329-3p, Earls-HP	miR-329-3p, Stark-PFC	miR-744-5p, Stark-PFC	miR-93-5p, Stark-HP	miR-93-5p, Stark-PFC
DUSP19	142679	miR-455-3p, Stark-PFC
DUSP2	1844	miR-106b-5p, Stark-HP	miR-106b-5p, Stark-PFC	miR-122-5p, Stark-PFC	miR-29a-3p, Stark-HP	miR-29c-3p, Stark-HP	miR-455-3p, Stark-PFC	miR-93-5p, Stark-HP	miR-93-5p, Stark-PFC
DUSP22	56940	miR-139-5p, Earls-HP
DUSP26	78986	miR-377-3p, Earls-HP	miR-377-3p, Stark-PFC
DUSP28	285193	miR-455-3p, Stark-PFC
DUSP3	1845	miR-361-5p, Earls-HP
DUSP4	1846	miR-185-5p, Earls-HP	miR-185-5p, Stark-HP	miR-185-5p, Stark-PFC	miR-874-3p, Earls-HP
DUSP5	1847	miR-25-3p, Earls-HP	miR-25-3p, Stark-PFC
DUSP6	1848	miR-125b-5p, Stark-PFC	miR-342-3p, Earls-HP	miR-342-3p, Stark-PFC	miR-377-3p, Earls-HP	miR-377-3p, Stark-PFC
DUSP7	1849	miR-185-5p, Earls-HP	miR-185-5p, Stark-HP	miR-185-5p, Stark-PFC
DUSP8	1850	miR-186-5p, Earls-HP	miR-186-5p, Stark-PFC	miR-374b-5p, Earls-HP	miR-93-5p, Stark-HP	miR-93-5p, Stark-PFC
DUSP9	1852	miR-98-5p, Earls-HP
DUT	1854	miR-744-5p, Stark-PFC
DVL1	1855	miR-378a-3p, Earls-HP	miR-378a-3p, Stark-HP	miR-744-5p, Stark-PFC
DVL2	1856	miR-324-3p, Stark-PFC
DVL3	1857	miR-485-5p, Earls-HP	miR-93-5p, Stark-HP	miR-93-5p, Stark-PFC	miR-98-5p, Earls-HP
DYNC1H1	1778	miR-122-5p, Stark-PFC	miR-382-5p, Earls-HP	miR-409-5p, Earls-HP	miR-455-3p, Stark-PFC	miR-485-5p, Earls-HP
DYNC1LI2	1783	miR-106b-5p, Stark-HP	miR-106b-5p, Stark-PFC	miR-25-3p, Earls-HP	miR-25-3p, Stark-PFC	miR-425-3p, Stark-PFC	miR-485-5p, Earls-HP	miR-582-5p, Earls-HP	miR-93-5p, Stark-HP	miR-93-5p, Stark-PFC
DYNC2H1	79659	miR-125b-5p, Stark-PFC	miR-331-3p, Earls-HP
DYNC2LI1	51626	miR-23b-3p, Earls-HP	miR-412-3p, Stark-PFC
DYNLL2	140735	miR-15b-5p, Earls-HP	miR-23b-3p, Earls-HP
DYNLT1	6993	miR-29a-3p, Stark-HP	miR-29c-3p, Stark-HP
DYRK1A	1859	miR-192-5p, Earls-HP	miR-192-5p, Stark-PFC	miR-324-5p, Stark-PFC	miR-335-3p, Earls-HP	miR-99b-5p, Stark-PFC
DYRK1B	9149	miR-324-5p, Stark-PFC	miR-455-3p, Stark-PFC	miR-491-5p, Stark-HP	miR-491-5p, Stark-PFC
DYRK2	8445	miR-106b-5p, Stark-HP	miR-106b-5p, Stark-PFC	miR-125b-5p, Stark-PFC	miR-329-3p, Earls-HP	miR-329-3p, Stark-PFC	miR-378a-3p, Earls-HP	miR-378a-3p, Stark-HP	miR-382-5p, Earls-HP	miR-383-5p, Stark-HP	miR-383-5p, Stark-PFC	miR-582-5p, Earls-HP	miR-93-5p, Stark-HP	miR-93-5p, Stark-PFC	miR-98-5p, Earls-HP
DYRK3	8444	miR-15b-5p, Earls-HP	miR-186-5p, Earls-HP	miR-186-5p, Stark-PFC	miR-98-5p, Earls-HP
DZIP1L	199221	miR-122-5p, Stark-PFC
DZIP3	9666	miR-93-5p, Stark-HP	miR-93-5p, Stark-PFC
E2F1	1869	miR-106b-5p, Stark-HP	miR-106b-5p, Stark-PFC	miR-23b-3p, Earls-HP	miR-329-3p, Earls-HP	miR-329-3p, Stark-PFC	miR-331-3p, Earls-HP	miR-342-3p, Earls-HP	miR-342-3p, Stark-PFC	miR-93-5p, Stark-HP	miR-93-5p, Stark-PFC	miR-98-5p, Earls-HP
[truncated: 6,428 more rows]

## Sheet: TableS17
Table S17. Unique experimentally validated gene targets of microRNAs (miRNAs) with strong experimental evidence in miRTarBase v7.0 found to be significantly differentially expressed in prefrontal cortex (PFC) or hippocampus (HP) in 22q11DS mouse models, and accounted for by DGCR8 haploinsufficiency in Stark et al., (2008) or Earls et al., (2012). Differentially expressed miRNAs targeting each gen…
Target Gene (HGNC Symbol)	Target Gene (Entrez ID)	miRNA Study Source 1	miRNA Study Source 2	miRNA Study Source 3	miRNA Study Source 4	miRNA Study Source 5	miRNA Study Source 6	miRNA Study Source 7	miRNA Study Source 8	miRNA Study Source 9	miRNA Study Source 10	miRNA Study Source 11	miRNA Study Source 12	miRNA Study Source 13	miRNA Study Source 14	miRNA Study Source 15	miRNA Study Source 16	miRNA Study Source 17	miRNA Study Source 18	miRNA Study Source 19	miRNA Study Source 20	miRNA Study Source 21
AACS	65985	miR-122-5p, Stark-PFC
ABCA1	19	miR-93-5p, Stark-HP	miR-93-5p, Stark-PFC
ABCB1	5243	miR-186-5p, Earls-HP	miR-186-5p, Stark-PFC
ABCC1	4363	miR-134-5p, Stark-HP	miR-134-5p, Stark-PFC	miR-345-5p, Stark-PFC
ABCG2	9429	miR-212-3p, Stark-HP	miR-212-3p, Stark-PFC
ABCG4	64137	miR-185-5p, Earls-HP	miR-185-5p, Stark-HP	miR-185-5p, Stark-PFC
ABL1	25	miR-29a-3p, Stark-HP
ABTB1	80325	miR-125b-5p, Stark-PFC
ACHE	43	miR-212-3p, Stark-HP	miR-212-3p, Stark-PFC
ACKR3	57007	miR-100-5p, Stark-PFC
ACLY	47	miR-22-3p, Stark-PFC
ACTC1	70	miR-139-5p, Earls-HP
ACVR1C	130399	miR-122-5p, Stark-PFC	miR-22-3p, Stark-PFC	miR-412-3p, Stark-PFC
ACVR2B	93	miR-192-5p, Earls-HP	miR-192-5p, Stark-PFC	miR-194-5p, Stark-HP	miR-194-5p, Stark-PFC
ADAM10	102	miR-122-5p, Stark-PFC
ADAM12	8038	miR-29a-3p, Stark-HP	miR-29c-3p, Stark-HP
ADAM17	6868	miR-122-5p, Stark-PFC	miR-338-3p, Earls-HP	miR-338-3p, Stark-PFC
ADAMTS9	56999	miR-29a-3p, Stark-HP
ADCY1	107	miR-212-3p, Stark-HP	miR-212-3p, Stark-PFC
ADGRL4	64123	miR-139-5p, Earls-HP
AFTPH	54812	miR-133a-3p, Stark-PFC
AGO2	27161	miR-15b-5p, Earls-HP
AHR	196	miR-29a-3p, Stark-HP
AHRR	57491	miR-125b-5p, Stark-PFC
AKAP12	9590	miR-186-5p, Earls-HP	miR-186-5p, Stark-PFC
AKT1	207	miR-100-5p, Stark-PFC	miR-125b-5p, Stark-PFC	miR-192-5p, Earls-HP	miR-192-5p, Stark-PFC	miR-22-3p, Stark-PFC	miR-374b-5p, Earls-HP	miR-409-3p, Earls-HP	miR-409-3p, Stark-HP	miR-409-3p, Stark-PFC	miR-494-3p, Stark-HP	miR-494-3p, Stark-PFC
AKT2	208	miR-29a-3p, Stark-HP	miR-29c-3p, Stark-HP
AKT3	10000	miR-122-5p, Stark-PFC	miR-15b-5p, Earls-HP	miR-29a-3p, Stark-HP	miR-29c-3p, Stark-HP
ALCAM	214	miR-192-5p, Earls-HP	miR-192-5p, Stark-PFC
ALDH5A1	7915	miR-29a-3p, Stark-HP
ALDOA	226	miR-122-5p, Stark-PFC
ALOX12	239	miR-185-5p, Earls-HP	miR-185-5p, Stark-HP	miR-185-5p, Stark-PFC
ALOX5	240	miR-125b-5p, Stark-PFC
AMFR	267	miR-505-3p, Stark-PFC
ANG	283	miR-409-3p, Earls-HP	miR-409-3p, Stark-HP	miR-409-3p, Stark-PFC	miR-93-5p, Stark-HP	miR-93-5p, Stark-PFC
ANGPT2	285	miR-125b-5p, Stark-PFC
ANGPTL4	51129	miR-134-5p, Stark-HP	miR-134-5p, Stark-PFC
ANK2	287	miR-122-5p, Stark-PFC
ANXA11	311	miR-122-5p, Stark-PFC
ANXA2	302	miR-133a-3p, Stark-PFC
AP2M1	1173	miR-224-5p, Stark-HP	miR-224-5p, Stark-PFC
AP3M2	10947	miR-122-5p, Stark-PFC
APC	324	miR-106b-5p, Stark-HP	miR-106b-5p, Stark-PFC	miR-125b-5p, Stark-PFC
API5	8539	miR-224-5p, Stark-HP	miR-224-5p, Stark-PFC
APLN	8862	miR-125b-5p, Stark-PFC	miR-224-5p, Stark-HP	miR-224-5p, Stark-PFC
APOA5	116519	miR-485-5p, Earls-HP
APP	351	miR-106b-5p, Stark-HP	miR-106b-5p, Stark-PFC
AQP3	360	miR-185-5p, Earls-HP	miR-185-5p, Stark-HP	miR-185-5p, Stark-PFC	miR-874-3p, Earls-HP
AR	367	miR-185-5p, Earls-HP	miR-185-5p, Stark-HP	miR-185-5p, Stark-PFC
ARC	23237	miR-185-5p, Earls-HP	miR-185-5p, Stark-HP	miR-185-5p, Stark-PFC
AREG	374	miR-200a-3p, Stark-HP
ARHGAP5	394	miR-494-3p, Stark-HP	miR-494-3p, Stark-PFC	miR-744-5p, Stark-PFC
ARID3A	1820	miR-125b-5p, Stark-PFC	miR-99b-5p, Stark-PFC
ARID3B	10620	miR-125b-5p, Stark-PFC
ARNTL	406	miR-494-3p, Stark-HP	miR-494-3p, Stark-PFC
ARPC5	10092	miR-133a-3p, Stark-PFC	miR-22-3p, Stark-PFC
ATF3	467	miR-494-3p, Stark-HP	miR-494-3p, Stark-PFC
ATG12	9140	miR-23b-3p, Earls-HP
ATG16L1	55054	miR-106b-5p, Stark-HP	miR-106b-5p, Stark-PFC	miR-93-5p, Stark-HP	miR-93-5p, Stark-PFC
ATG9A	79065	miR-29a-3p, Stark-HP
ATM	472	miR-100-5p, Stark-PFC	miR-18a-5p, Stark-HP	miR-18a-5p, Stark-PFC
ATP1A2	477	miR-122-5p, Stark-PFC
ATP1B1	481	miR-192-5p, Earls-HP	miR-192-5p, Stark-PFC
ATP2A2	488	miR-25-3p, Earls-HP	miR-25-3p, Stark-PFC
ATP6AP2	10159	miR-140-3p, Stark-HP	miR-140-3p, Stark-PFC
ATP8A1	10396	miR-140-3p, Stark-HP	miR-140-3p, Stark-PFC
ATR	545	miR-185-5p, Earls-HP	miR-185-5p, Stark-HP	miR-185-5p, Stark-PFC	miR-383-5p, Stark-HP	miR-383-5p, Stark-PFC
ATRX	546	miR-200a-3p, Stark-HP
AXIN2	8313	miR-15b-5p, Earls-HP
AXL	558	miR-122-5p, Stark-PFC
BACE1	23621	miR-29a-3p, Stark-HP	miR-29c-3p, Stark-HP
BAG1	573	miR-494-3p, Stark-HP	miR-494-3p, Stark-PFC
BAK1	578	miR-125b-5p, Stark-PFC
BAP1	8314	miR-200a-3p, Stark-HP
BAX	581	miR-122-5p, Stark-PFC	miR-15b-5p, Earls-HP
BBC3	27113	miR-125b-5p, Stark-PFC
BCAR1	9564	miR-329-3p, Earls-HP	miR-329-3p, Stark-PFC
BCL2	596	miR-125b-5p, Stark-PFC	miR-139-5p, Earls-HP	miR-153-3p, Stark-HP	miR-15b-5p, Earls-HP	miR-18a-5p, Stark-HP	miR-18a-5p, Stark-PFC	miR-192-5p, Earls-HP	miR-192-5p, Stark-PFC	miR-224-5p, Stark-HP	miR-224-5p, Stark-PFC	miR-29a-3p, Stark-HP	miR-29c-3p, Stark-HP	miR-494-3p, Stark-HP	miR-494-3p, Stark-PFC	miR-98-5p, Earls-HP
BCL2L1	598	miR-122-5p, Stark-PFC	miR-133a-3p, Stark-PFC	miR-324-3p, Stark-PFC	miR-491-5p, Stark-HP	miR-491-5p, Stark-PFC
BCL2L10	10017	miR-18a-5p, Stark-HP	miR-18a-5p, Stark-PFC
BCL2L11	10018	miR-106b-5p, Stark-HP	miR-106b-5p, Stark-PFC	miR-25-3p, Earls-HP	miR-25-3p, Stark-PFC	miR-494-3p, Stark-HP	miR-494-3p, Stark-PFC
BCL2L2	599	miR-122-5p, Stark-PFC	miR-125b-5p, Stark-PFC
BCL3	602	miR-125b-5p, Stark-PFC
BCL7A	605	miR-29a-3p, Stark-HP
BCLAF1	9774	miR-194-5p, Stark-HP	miR-194-5p, Stark-PFC
BDNF	627	miR-22-3p, Stark-PFC
BIRC5	332	miR-494-3p, Stark-HP	miR-494-3p, Stark-PFC
BIRC6	57448	miR-342-3p, Earls-HP	miR-342-3p, Stark-PFC
BMF	90427	miR-125b-5p, Stark-PFC
BMI1	648	miR-192-5p, Earls-HP	miR-192-5p, Stark-PFC	miR-194-5p, Stark-HP	miR-194-5p, Stark-PFC	miR-494-3p, Stark-HP	miR-494-3p, Stark-PFC
BMP1	649	miR-194-5p, Stark-HP	miR-194-5p, Stark-PFC
BMP6	654	miR-22-3p, Stark-PFC
BMP7	655	miR-22-3p, Stark-PFC	miR-342-3p, Earls-HP	miR-342-3p, Stark-PFC
BMPR1B	658	miR-125b-5p, Stark-PFC	miR-22-3p, Stark-PFC
BMPR2	659	miR-100-5p, Stark-PFC	miR-153-3p, Stark-HP
BRD4	23476	miR-329-3p, Earls-HP	miR-329-3p, Stark-PFC
BSG	682	miR-22-3p, Stark-PFC
BTG1	694	miR-22-3p, Stark-PFC
BTG2	7832	miR-125b-5p, Stark-PFC
BTK	695	miR-425-5p, Earls-HP
CA2	760	miR-23b-3p, Earls-HP
CACNA1C	775	miR-133a-3p, Stark-PFC	miR-29a-3p, Stark-HP
CALCR	799	miR-29a-3p, Stark-HP
CAMK2D	817	miR-185-5p, Earls-HP	miR-185-5p, Stark-HP	miR-185-5p, Stark-PFC
CAMK4	814	miR-185-5p, Earls-HP	miR-185-5p, Stark-HP	miR-185-5p, Stark-PFC
CAPNS1	826	miR-491-5p, Stark-HP	miR-491-5p, Stark-PFC
CASP14	23581	miR-185-5p, Earls-HP	miR-185-5p, Stark-HP	miR-185-5p, Stark-PFC
CASP3	836	miR-224-5p, Stark-HP	miR-224-5p, Stark-PFC	miR-582-5p, Earls-HP	miR-98-5p, Earls-HP
CASP7	840	miR-106b-5p, Stark-HP	miR-106b-5p, Stark-PFC	miR-224-5p, Stark-HP	miR-224-5p, Stark-PFC
CASP8	841	miR-106b-5p, Stark-HP	miR-106b-5p, Stark-PFC
CASP9	842	miR-133a-3p, Stark-PFC	miR-582-5p, Earls-HP
CAV1	857	miR-192-5p, Earls-HP	miR-192-5p, Stark-PFC
CBFB	865	miR-125b-5p, Stark-PFC
CBL	867	miR-98-5p, Earls-HP
CCL2	6347	miR-98-5p, Earls-HP
CCL26	10344	miR-25-3p, Earls-HP	miR-25-3p, Stark-PFC
CCL5	6352	miR-98-5p, Earls-HP
CCNA2	890	miR-212-3p, Stark-HP	miR-212-3p, Stark-PFC	miR-22-3p, Stark-PFC
CCNB1	891	miR-212-3p, Stark-HP	miR-212-3p, Stark-PFC
CCND1	595	miR-106b-5p, Stark-HP	miR-106b-5p, Stark-PFC	miR-15b-5p, Earls-HP	miR-29a-3p, Stark-HP	miR-338-3p, Earls-HP	miR-338-3p, Stark-PFC	miR-383-5p, Stark-HP	miR-383-5p, Stark-PFC	miR-425-5p, Earls-HP
CCND2	894	miR-106b-5p, Stark-HP	miR-106b-5p, Stark-PFC	miR-154-5p, Stark-PFC	miR-29a-3p, Stark-HP	miR-29c-3p, Stark-HP	miR-98-5p, Earls-HP
CCND3	896	miR-15b-5p, Earls-HP
CCNE1	898	miR-15b-5p, Earls-HP
CCNE2	9134	miR-200a-3p, Stark-HP
CCNG1	900	miR-122-5p, Stark-PFC	miR-23b-3p, Earls-HP
CCNJ	54619	miR-125b-5p, Stark-PFC	miR-98-5p, Earls-HP
CCNT2	905	miR-29a-3p, Stark-HP
CD151	977	miR-22-3p, Stark-PFC
CD274	29126	miR-29c-3p, Stark-HP	miR-324-5p, Stark-PFC
CD276	80381	miR-29a-3p, Stark-HP
CD38	952	miR-140-3p, Stark-HP	miR-140-3p, Stark-PFC
CD44	960	miR-125b-5p, Stark-PFC
CD47	961	miR-192-5p, Earls-HP	miR-192-5p, Stark-PFC
CD93	22918	miR-29a-3p, Stark-HP
CDC42	998	miR-133a-3p, Stark-PFC	miR-185-5p, Earls-HP	miR-185-5p, Stark-HP	miR-185-5p, Stark-PFC	miR-224-5p, Stark-HP	miR-224-5p, Stark-PFC	miR-29a-3p, Stark-HP	miR-29c-3p, Stark-HP
CDC7	8317	miR-192-5p, Earls-HP	miR-192-5p, Stark-PFC	miR-29a-3p, Stark-HP
CDH1	999	miR-224-5p, Stark-HP	miR-224-5p, Stark-PFC	miR-25-3p, Earls-HP	miR-25-3p, Stark-PFC
CDH2	1000	miR-194-5p, Stark-HP	miR-194-5p, Stark-PFC	miR-338-3p, Earls-HP	miR-338-3p, Stark-PFC
CDH5	1003	miR-125b-5p, Stark-PFC
CDK19	23097	miR-18a-5p, Stark-HP	miR-18a-5p, Stark-PFC
CDK2	1017	miR-29a-3p, Stark-HP
CDK4	1019	miR-122-5p, Stark-PFC	miR-29a-3p, Stark-HP
CDK6	1021	miR-185-5p, Earls-HP	miR-185-5p, Stark-HP	miR-185-5p, Stark-PFC	miR-200a-3p, Stark-HP	miR-29a-3p, Stark-HP	miR-29c-3p, Stark-HP	miR-378a-3p, Earls-HP	miR-378a-3p, Stark-HP	miR-491-5p, Stark-HP	miR-491-5p, Stark-PFC	miR-494-3p, Stark-HP	miR-494-3p, Stark-PFC
CDK9	1025	miR-874-3p, Earls-HP
CDKN1A	1026	miR-106b-5p, Stark-HP	miR-106b-5p, Stark-PFC	miR-22-3p, Stark-PFC	miR-345-5p, Stark-PFC	miR-93-5p, Stark-HP	miR-93-5p, Stark-PFC
CDKN1B	1027	miR-192-5p, Earls-HP	miR-192-5p, Stark-PFC	miR-194-5p, Stark-HP	miR-194-5p, Stark-PFC
CDKN1C	1028	miR-25-3p, Earls-HP	miR-25-3p, Stark-PFC
CDKN2A	1029	miR-125b-5p, Stark-PFC
CDKN2D	1032	miR-125b-5p, Stark-PFC
CEACAM6	4680	miR-29a-3p, Stark-HP
CEBPA	1050	miR-125b-5p, Stark-PFC
CERS2	29956	miR-93-5p, Stark-HP	miR-93-5p, Stark-PFC
CFTR	1080	miR-494-3p, Stark-HP	miR-494-3p, Stark-PFC
CGN	57530	miR-125b-5p, Stark-PFC
CHD1	1105	miR-194-5p, Stark-HP	miR-194-5p, Stark-PFC
CHD4	1108	miR-491-5p, Stark-HP	miR-491-5p, Stark-PFC
CHEK1	1111	miR-15b-5p, Earls-HP
CHUK	1147	miR-23b-3p, Earls-HP	miR-98-5p, Earls-HP
CLDN1	9076	miR-29a-3p, Stark-HP
CLIC4	25932	miR-122-5p, Stark-PFC
CNOT6	57472	miR-29c-3p, Stark-HP
CNR1	1268	miR-494-3p, Stark-HP	miR-494-3p, Stark-PFC
COL10A1	1300	miR-29a-3p, Stark-HP	miR-29c-3p, Stark-HP
COL15A1	1306	miR-29c-3p, Stark-HP
COL1A1	1277	miR-133a-3p, Stark-PFC	miR-185-5p, Earls-HP	miR-185-5p, Stark-HP	miR-185-5p, Stark-PFC	miR-29c-3p, Stark-HP
COL1A2	1278	miR-29a-3p, Stark-HP	miR-29c-3p, Stark-HP
COL21A1	81578	miR-29c-3p, Stark-HP
COL3A1	1281	miR-29a-3p, Stark-HP	miR-29c-3p, Stark-HP
COL4A1	1282	miR-140-3p, Stark-HP	miR-140-3p, Stark-PFC	miR-29a-3p, Stark-HP	miR-29c-3p, Stark-HP
COL4A2	1284	miR-29a-3p, Stark-HP	miR-29c-3p, Stark-HP
COL5A2	1290	miR-29a-3p, Stark-HP	miR-29c-3p, Stark-HP
COL7A1	1294	miR-29c-3p, Stark-HP
CPEB1	64506	miR-25-3p, Earls-HP	miR-25-3p, Stark-PFC
CPEB3	22849	miR-29a-3p, Stark-HP
CPEB4	80315	miR-29a-3p, Stark-HP
CREB1	1385	miR-122-5p, Stark-PFC	miR-582-5p, Earls-HP
CREB5	9586	miR-29c-3p, Stark-HP
CREBBP	1387	miR-324-3p, Stark-PFC
CRIM1	51232	miR-15b-5p, Earls-HP
CSF1R	1436	miR-22-3p, Stark-PFC
CSNK2A1	1457	miR-125b-5p, Stark-PFC	miR-186-5p, Earls-HP	miR-186-5p, Stark-PFC	miR-337-3p, Earls-HP	miR-337-3p, Stark-PFC
CTBP2	1488	miR-342-3p, Earls-HP	miR-342-3p, Stark-PFC
CTDNEP1	23399	miR-122-5p, Stark-PFC
CTDSPL	10217	miR-100-5p, Stark-PFC
CTGF	1490	miR-133a-3p, Stark-PFC	miR-18a-5p, Stark-HP	miR-18a-5p, Stark-PFC
CTNNB1	1499	miR-200a-3p, Stark-HP
CTNND1	1500	miR-29c-3p, Stark-HP	miR-409-3p, Earls-HP	miR-409-3p, Stark-HP	miR-409-3p, Stark-PFC	miR-98-5p, Earls-HP
CUL5	8065	miR-192-5p, Earls-HP	miR-192-5p, Stark-PFC
CXCL2	2920	miR-532-5p, Earls-HP	miR-532-5p, Stark-HP	miR-532-5p, Stark-PFC
CXCL8	3576	miR-93-5p, Stark-HP	miR-93-5p, Stark-PFC
CXCR2	3579	miR-22-3p, Stark-PFC
CXCR4	7852	miR-139-5p, Earls-HP	miR-224-5p, Stark-HP	miR-224-5p, Stark-PFC	miR-494-3p, Stark-HP	miR-494-3p, Stark-PFC
CXCR6	10663	miR-361-5p, Earls-HP
CYBB	1536	miR-106b-5p, Stark-HP	miR-106b-5p, Stark-PFC
CYLD	1540	miR-362-5p, Stark-HP	miR-362-5p, Stark-PFC
CYP19A1	1588	miR-378a-3p, Earls-HP	miR-378a-3p, Stark-HP	miR-98-5p, Earls-HP
CYP24A1	1591	miR-125b-5p, Stark-PFC
CYP2B6	1555	miR-25-3p, Earls-HP	miR-25-3p, Stark-PFC
CYP2C19	1557	miR-29a-3p, Stark-HP
CYP7A1	1581	miR-122-5p, Stark-PFC
CYR61	3491	miR-100-5p, Stark-PFC	miR-22-3p, Stark-PFC
DAB2	1601	miR-106b-5p, Stark-HP	miR-106b-5p, Stark-PFC	miR-93-5p, Stark-HP	miR-93-5p, Stark-PFC
DAB2IP	153090	miR-338-3p, Earls-HP	miR-338-3p, Stark-PFC
DEK	7913	miR-200a-3p, Stark-HP
DGAT1	8694	miR-125b-5p, Stark-PFC
DHFR	1719	miR-192-5p, Earls-HP	miR-192-5p, Stark-PFC	miR-25-3p, Earls-HP	miR-25-3p, Stark-PFC
DICER1	23405	miR-154-5p, Stark-PFC	miR-18a-5p, Stark-HP	miR-18a-5p, Stark-PFC	miR-192-5p, Earls-HP	miR-192-5p, Stark-PFC	miR-29a-3p, Stark-HP
DIO1	1733	miR-224-5p, Stark-HP	miR-224-5p, Stark-PFC	miR-383-5p, Stark-HP	miR-383-5p, Stark-PFC
DKK1	22943	miR-29a-3p, Stark-HP
DKK3	27122	miR-125b-5p, Stark-PFC
DLC1	10395	miR-200a-3p, Stark-HP
DLG5	9231	miR-192-5p, Earls-HP	miR-192-5p, Stark-PFC
DLX5	1749	miR-200a-3p, Stark-HP
DNMT1	1786	miR-185-5p, Earls-HP	miR-185-5p, Stark-HP	miR-185-5p, Stark-PFC	miR-18a-5p, Stark-HP	miR-18a-5p, Stark-PFC	miR-200a-3p, Stark-HP	miR-29a-3p, Stark-HP	miR-342-3p, Earls-HP	miR-342-3p, Stark-PFC	miR-377-3p, Earls-HP	miR-377-3p, Stark-PFC
DNMT3A	1788	miR-194-5p, Stark-HP	miR-194-5p, Stark-PFC	miR-29a-3p, Stark-HP	miR-29c-3p, Stark-HP
DNMT3B	1789	miR-29a-3p, Stark-HP	miR-29c-3p, Stark-HP
DOHH	83475	miR-331-3p, Earls-HP
DPYSL2	1808	miR-224-5p, Stark-HP	miR-224-5p, Stark-PFC
DRAM2	128338	miR-125b-5p, Stark-PFC
DRD1	1812	miR-382-5p, Earls-HP
DSC2	1824	miR-25-3p, Earls-HP	miR-25-3p, Stark-PFC
DSTYK	25778	miR-122-5p, Stark-PFC
DTL	51514	miR-192-5p, Earls-HP	miR-192-5p, Stark-PFC
DUSP2	1844	miR-122-5p, Stark-PFC
DUSP4	1846	miR-185-5p, Earls-HP	miR-185-5p, Stark-HP	miR-185-5p, Stark-PFC
DUSP6	1848	miR-125b-5p, Stark-PFC
DVL2	1856	miR-324-3p, Stark-PFC
E2F1	1869	miR-106b-5p, Stark-HP	miR-106b-5p, Stark-PFC	miR-329-3p, Earls-HP	miR-329-3p, Stark-PFC	miR-331-3p, Earls-HP	miR-342-3p, Earls-HP	miR-342-3p, Stark-PFC	miR-93-5p, Stark-HP	miR-93-5p, Stark-PFC	miR-98-5p, Earls-HP
E2F2	1870	miR-125b-5p, Stark-PFC	miR-98-5p, Earls-HP
E2F3	1871	miR-106b-5p, Stark-HP	miR-106b-5p, Stark-PFC	miR-125b-5p, Stark-PFC	miR-377-3p, Earls-HP	miR-377-3p, Stark-PFC	miR-874-3p, Earls-HP
E2F5	1875	miR-106b-5p, Stark-HP	miR-106b-5p, Stark-PFC	miR-154-5p, Stark-PFC	miR-98-5p, Earls-HP
EDN1	1906	miR-98-5p, Earls-HP
EDNRA	1909	miR-224-5p, Stark-HP	miR-224-5p, Stark-PFC
EEF1A2	1917	miR-744-5p, Stark-PFC
EFNB2	1948	miR-582-5p, Earls-HP
EGFL7	51162	miR-133a-3p, Stark-PFC
EGFR	1956	miR-122-5p, Stark-PFC	miR-125b-5p, Stark-PFC	miR-133a-3p, Stark-PFC	miR-200a-3p, Stark-HP	miR-491-5p, Stark-HP	miR-491-5p, Stark-PFC
EGLN3	112399	miR-122-5p, Stark-PFC
EI24	9538	miR-455-3p, Stark-PFC
EIF4A1	1973	miR-15b-5p, Earls-HP
EIF4E	1977	miR-455-3p, Stark-PFC
EIF4EBP1	1978	miR-125b-5p, Stark-PFC
EIF5A2	56648	miR-125b-5p, Stark-PFC
ELF2	1998	miR-409-3p, Earls-HP	miR-409-3p, Stark-HP	miR-409-3p, Stark-PFC
ELMO2	63916	miR-200a-3p, Stark-HP
ELN	2006	miR-29a-3p, Stark-HP
ENPEP	2028	miR-125b-5p, Stark-PFC
ENTPD4	9583	miR-122-5p, Stark-PFC
EOMES	8320	miR-106b-5p, Stark-HP	miR-106b-5p, Stark-PFC
EPAS1	2034	miR-185-5p, Earls-HP	miR-185-5p, Stark-HP	miR-185-5p, Stark-PFC
EPHB2	2048	miR-185-5p, Earls-HP	miR-185-5p, Stark-HP	miR-185-5p, Stark-PFC
EPO	2056	miR-125b-5p, Stark-PFC
EPOR	2057	miR-125b-5p, Stark-PFC
ERBB2	2064	miR-125b-5p, Stark-PFC	miR-133a-3p, Stark-PFC	miR-134-5p, Stark-HP	miR-134-5p, Stark-PFC	miR-22-3p, Stark-PFC	miR-25-3p, Earls-HP	miR-25-3p, Stark-PFC	miR-331-3p, Earls-HP
ERBB3	2065	miR-125b-5p, Stark-PFC	miR-22-3p, Stark-PFC
ERBIN	55914	miR-200a-3p, Stark-HP
ERCC3	2071	miR-192-5p, Earls-HP	miR-192-5p, Stark-PFC
ERCC4	2072	miR-192-5p, Earls-HP	miR-192-5p, Stark-PFC
ESR1	2099	miR-18a-5p, Stark-HP	miR-18a-5p, Stark-PFC	miR-192-5p, Earls-HP	miR-192-5p, Stark-PFC	miR-22-3p, Stark-PFC	miR-335-3p, Earls-HP
ETS1	2113	miR-125b-5p, Stark-PFC	miR-23b-3p, Earls-HP	miR-324-5p, Stark-PFC
EYA4	2070	miR-224-5p, Stark-HP	miR-224-5p, Stark-PFC
EZH2	2146	miR-185-5p, Earls-HP	miR-185-5p, Stark-HP	miR-185-5p, Stark-PFC	miR-200a-3p, Stark-HP	miR-25-3p, Earls-HP	miR-25-3p, Stark-PFC	miR-340-3p, Earls-HP	miR-98-5p, Earls-HP
FAM117B	150864	miR-122-5p, Stark-PFC
FAM129A	116496	miR-106b-5p, Stark-HP	miR-106b-5p, Stark-PFC
FAM162A	26355	miR-139-5p, Earls-HP
FAM3A	60343	miR-423-5p, Earls-HP
Fas	14102	miR-125b-5p, Stark-PFC
FASN	2194	miR-532-5p, Earls-HP	miR-532-5p, Stark-HP	miR-532-5p, Stark-PFC
FBN1	2200	miR-29a-3p, Stark-HP	miR-29c-3p, Stark-HP
FBXW7	55294	miR-25-3p, Earls-HP	miR-25-3p, Stark-PFC
FCGR2B	2213	miR-18a-5p, Stark-HP	miR-18a-5p, Stark-PFC
FES	2242	miR-125b-5p, Stark-PFC
FGA	2243	miR-29a-3p, Stark-HP	miR-29c-3p, Stark-HP	miR-409-3p, Earls-HP	miR-409-3p, Stark-HP	miR-409-3p, Stark-PFC
FGB	2244	miR-29a-3p, Stark-HP	miR-29c-3p, Stark-HP	miR-409-3p, Earls-HP	miR-409-3p, Stark-HP	miR-409-3p, Stark-PFC
FGF2	2247	miR-186-5p, Earls-HP	miR-186-5p, Stark-PFC
FGFR2	2263	miR-125b-5p, Stark-PFC
FGFR3	2261	miR-100-5p, Stark-PFC	miR-425-5p, Earls-HP
FGG	2266	miR-29a-3p, Stark-HP	miR-29c-3p, Stark-HP	miR-409-3p, Earls-HP	miR-409-3p, Stark-HP	miR-409-3p, Stark-PFC
FHIT	2272	miR-331-3p, Earls-HP
FKBP5	2289	miR-100-5p, Stark-PFC
FLOT1	10211	miR-485-5p, Earls-HP
FLT1	2321	miR-100-5p, Stark-PFC
FN1	2335	miR-140-3p, Stark-HP	miR-140-3p, Stark-PFC
FOS	2353	miR-139-5p, Earls-HP
FOSB	2354	miR-224-5p, Stark-HP	miR-224-5p, Stark-PFC
FOXA1	3169	miR-93-5p, Stark-HP	miR-93-5p, Stark-PFC
FOXA2	3170	miR-200a-3p, Stark-HP
foxg1a	30274	miR-200a-3p, Stark-HP
FOXJ3	22887	miR-122-5p, Stark-PFC	miR-494-3p, Stark-HP	miR-494-3p, Stark-PFC
Foxl2	26927	miR-133a-3p, Stark-PFC
FOXM1	2305	miR-134-5p, Stark-HP	miR-134-5p, Stark-PFC	miR-194-5p, Stark-HP	miR-194-5p, Stark-PFC
FOXO1	2308	miR-153-3p, Stark-HP	miR-15b-5p, Earls-HP	miR-186-5p, Earls-HP	miR-186-5p, Stark-PFC
FOXO3	2309	miR-29a-3p, Stark-HP	miR-93-5p, Stark-HP	miR-93-5p, Stark-PFC
FOXP1	27086	miR-122-5p, Stark-PFC
FRAT1	10023	miR-409-3p, Earls-HP	miR-409-3p, Stark-HP	miR-409-3p, Stark-PFC
FRAT2	23401	miR-29c-3p, Stark-HP
FSCN1	6624	miR-133a-3p, Stark-PFC
FSTL1	11167	miR-29a-3p, Stark-HP
FTL	2512	miR-133a-3p, Stark-PFC
FUNDC2	65991	miR-122-5p, Stark-PFC
FUT2	2524	miR-15b-5p, Earls-HP
FUT8	2530	miR-122-5p, Stark-PFC	miR-455-3p, Stark-PFC
FYN	2534	miR-106b-5p, Stark-HP	miR-106b-5p, Stark-PFC
FZD4	8322	miR-29c-3p, Stark-HP
FZD5	7855	miR-29c-3p, Stark-HP
FZD6	8323	miR-125b-5p, Stark-PFC
FZD7	8324	miR-485-5p, Earls-HP
G3BP2	9908	miR-23b-3p, Earls-HP
G6PC3	92579	miR-122-5p, Stark-PFC
GAB1	2549	miR-409-3p, Earls-HP	miR-409-3p, Stark-HP	miR-409-3p, Stark-PFC
GAB2	9846	miR-125b-5p, Stark-PFC
GALNT10	55568	miR-122-5p, Stark-PFC
GALNT7	51809	miR-378a-3p, Earls-HP	miR-378a-3p, Stark-HP
GAPDH	2597	miR-29c-3p, Stark-HP
GDAP1	54332	miR-200a-3p, Stark-HP
GEMIN2	8487	miR-200a-3p, Stark-HP
GEMIN4	50628	miR-342-3p, Earls-HP	miR-342-3p, Stark-PFC
GIT1	28964	miR-491-5p, Stark-HP	miR-491-5p, Stark-PFC
GJA1	2697	miR-186-5p, Earls-HP	miR-186-5p, Stark-PFC	miR-200a-3p, Stark-HP	miR-23b-3p, Earls-HP
GLI1	2735	miR-125b-5p, Stark-PFC	miR-324-5p, Stark-PFC
GLI3	2737	miR-378a-3p, Earls-HP	miR-378a-3p, Stark-HP
GLUL	2752	miR-29a-3p, Stark-HP
GOLPH3	64083	miR-134-5p, Stark-HP	miR-134-5p, Stark-PFC
GOLT1A	127845	miR-378a-3p, Earls-HP	miR-378a-3p, Stark-HP
GPC1	2817	miR-140-3p, Stark-HP	miR-140-3p, Stark-PFC
GPR85	54329	miR-29a-3p, Stark-HP
GRB2	2885	miR-200a-3p, Stark-HP	miR-329-3p, Earls-HP	miR-329-3p, Stark-PFC	miR-378a-3p, Earls-HP	miR-378a-3p, Stark-HP	miR-411-5p, Earls-HP
GRIN2A	2903	miR-125b-5p, Stark-PFC
GSK3B	2932	miR-224-5p, Stark-HP	miR-224-5p, Stark-PFC	miR-29a-3p, Stark-HP	miR-744-5p, Stark-PFC
GSS	2937	miR-125b-5p, Stark-PFC
GSTP1	2950	miR-133a-3p, Stark-PFC
GYS1	2997	miR-122-5p, Stark-PFC
H3F3A	3020	miR-192-5p, Earls-HP	miR-192-5p, Stark-PFC
HAND2	9464	miR-25-3p, Earls-HP	miR-25-3p, Stark-PFC
HBEGF	1839	miR-194-5p, Stark-HP	miR-194-5p, Stark-PFC
HBP1	26959	miR-29a-3p, Stark-HP
HCN2	610	miR-133a-3p, Stark-PFC
HCN4	10021	miR-133a-3p, Stark-PFC
HDAC1	3065	miR-874-3p, Earls-HP
HDAC2	3066	miR-455-3p, Stark-PFC
HDAC4	9759	miR-22-3p, Stark-PFC
HDAC6	10013	miR-22-3p, Stark-PFC
HDAC8	55869	miR-455-3p, Stark-PFC
HECTD3	79654	miR-153-3p, Stark-HP
HFE	3077	miR-200a-3p, Stark-HP
HGF	3082	miR-200a-3p, Stark-HP
HIF1A	3091	miR-106b-5p, Stark-HP	miR-106b-5p, Stark-PFC	miR-186-5p, Earls-HP	miR-186-5p, Stark-PFC	miR-18a-5p, Stark-HP	miR-18a-5p, Stark-PFC	miR-22-3p, Stark-PFC	miR-338-3p, Earls-HP	miR-338-3p, Stark-PFC
HIF3A	64344	miR-485-5p, Earls-HP
HK2	3099	miR-125b-5p, Stark-PFC	miR-98-5p, Earls-HP
HMGA1	3159	miR-125b-5p, Stark-PFC	miR-185-5p, Earls-HP	miR-185-5p, Stark-HP	miR-185-5p, Stark-PFC
HMGA2	8091	miR-125b-5p, Stark-PFC	miR-154-5p, Stark-PFC	miR-23b-3p, Earls-HP	miR-485-5p, Earls-HP	miR-98-5p, Earls-HP
HMGB1	3146	miR-153-3p, Stark-HP	miR-200a-3p, Stark-HP	miR-22-3p, Stark-PFC
HMGB2	3148	miR-23b-3p, Earls-HP
HMGCR	3156	miR-29a-3p, Stark-HP	miR-29c-3p, Stark-HP
HMOX1	3162	miR-122-5p, Stark-PFC
HNF1A	6927	miR-15b-5p, Earls-HP
HNF4G	3174	miR-194-5p, Stark-HP	miR-194-5p, Stark-PFC
HNRNPA3	220988	miR-494-3p, Stark-HP	miR-494-3p, Stark-PFC
HOTAIR	100124700	miR-331-3p, Earls-HP
HOTTIP	100316868	miR-125b-5p, Stark-PFC
HOXA1	3198	miR-100-5p, Stark-PFC
HOXA10	3206	miR-192-5p, Earls-HP	miR-192-5p, Stark-PFC	miR-494-3p, Stark-HP	miR-494-3p, Stark-PFC
HOXB5	3215	miR-200a-3p, Stark-HP
HOXB7	3217	miR-337-5p, Earls-HP
HOXD10	3236	miR-224-5p, Stark-HP	miR-224-5p, Stark-PFC
HRAS	3265	miR-139-5p, Earls-HP
HRH1	3269	miR-192-5p, Earls-HP	miR-192-5p, Stark-PFC
HS3ST2	9956	miR-100-5p, Stark-PFC
HSF2	3298	miR-18a-5p, Stark-HP	miR-18a-5p, Stark-PFC
HTR2C	3358	miR-22-3p, Stark-PFC
ICAM2	3384	miR-125b-5p, Stark-PFC
ID4	3400	miR-342-3p, Earls-HP	miR-342-3p, Stark-PFC
IDO1	3620	miR-153-3p, Stark-HP
IFNAR1	3454	miR-29a-3p, Stark-HP
IFNG	3458	miR-15b-5p, Earls-HP	miR-409-3p, Earls-HP	miR-409-3p, Stark-HP	miR-409-3p, Stark-PFC
IGF1	3479	miR-133a-3p, Stark-PFC	miR-29a-3p, Stark-HP	miR-98-5p, Earls-HP
IGF1R	3480	miR-100-5p, Stark-PFC	miR-122-5p, Stark-PFC	miR-125b-5p, Stark-PFC	miR-133a-3p, Stark-PFC	miR-139-5p, Earls-HP	miR-185-5p, Earls-HP	miR-185-5p, Stark-HP	miR-185-5p, Stark-PFC	miR-194-5p, Stark-HP	miR-194-5p, Stark-PFC	miR-378a-3p, Earls-HP	miR-378a-3p, Stark-HP	miR-383-5p, Stark-HP	miR-383-5p, Stark-PFC	miR-494-3p, Stark-HP	miR-494-3p, Stark-PFC	miR-99b-5p, Stark-PFC
IGF2	3481	miR-100-5p, Stark-PFC	miR-125b-5p, Stark-PFC
IGF2BP1	10642	miR-491-5p, Stark-HP	miR-491-5p, Stark-PFC
IGFBP1	3484	miR-29c-3p, Stark-HP
IKBKG	8517	miR-342-3p, Earls-HP	miR-342-3p, Stark-PFC
IKZF2	22807	miR-125b-5p, Stark-PFC
IKZF3	22806	miR-125b-5p, Stark-PFC
IKZF4	64375	miR-125b-5p, Stark-PFC
IL10	3586	miR-194-5p, Stark-HP	miR-194-5p, Stark-PFC	miR-98-5p, Earls-HP
IL10RA	3587	miR-185-5p, Earls-HP	miR-185-5p, Stark-HP	miR-185-5p, Stark-PFC
IL11	3589	miR-379-5p, Earls-HP	miR-379-5p, Stark-HP
IL13	3596	miR-98-5p, Earls-HP
IL1A	3552	miR-122-5p, Stark-PFC
IL6	3569	miR-98-5p, Earls-HP
IL6R	3570	miR-125b-5p, Stark-PFC
IMPDH1	3614	miR-29a-3p, Stark-HP
ING5	84289	miR-331-3p, Earls-HP
INSR	3643	miR-15b-5p, Earls-HP
IRAK4	51135	miR-212-3p, Stark-HP	miR-212-3p, Stark-PFC
IRF1	3659	miR-383-5p, Stark-HP	miR-383-5p, Stark-PFC
IRF2	3660	miR-18a-5p, Stark-HP	miR-18a-5p, Stark-PFC
IRF4	3662	miR-125b-5p, Stark-PFC
IRF5	3663	miR-22-3p, Stark-PFC
IRS2	8660	miR-338-3p, Earls-HP	miR-338-3p, Stark-PFC
ITCH	83737	miR-106b-5p, Stark-HP	miR-106b-5p, Stark-PFC
ITGA11	22801	miR-29a-3p, Stark-HP
ITGA6	3655	miR-140-3p, Stark-HP	miR-140-3p, Stark-PFC	miR-29a-3p, Stark-HP	miR-29c-3p, Stark-HP
ITGA9	3680	miR-194-5p, Stark-HP	miR-194-5p, Stark-PFC
ITGAV	3685	miR-192-5p, Earls-HP	miR-192-5p, Stark-PFC
ITGB1	3688	miR-134-5p, Stark-HP	miR-134-5p, Stark-PFC	miR-192-5p, Earls-HP	miR-192-5p, Stark-PFC	miR-29a-3p, Stark-HP	miR-29c-3p, Stark-HP
ITGB3	3690	miR-192-5p, Earls-HP	miR-192-5p, Stark-PFC	miR-338-3p, Earls-HP	miR-338-3p, Stark-PFC	miR-98-5p, Earls-HP
ITGB8	3696	miR-93-5p, Stark-HP	miR-93-5p, Stark-PFC
ITIH5	80760	miR-29a-3p, Stark-HP
ITPR1	3708	miR-494-3p, Stark-HP	miR-494-3p, Stark-PFC
ITSN1	6453	miR-194-5p, Stark-HP	miR-194-5p, Stark-PFC
JAK1	3716	miR-106b-5p, Stark-HP	miR-106b-5p, Stark-PFC
JAK2	3717	miR-125b-5p, Stark-PFC
JUN	3725	miR-139-5p, Earls-HP
KAT2B	8850	miR-106b-5p, Stark-HP	miR-106b-5p, Stark-PFC	miR-25-3p, Earls-HP	miR-25-3p, Stark-PFC	miR-93-5p, Stark-HP	miR-93-5p, Stark-PFC
KCNH2	3757	miR-133a-3p, Stark-PFC
KCNJ2	3759	miR-212-3p, Stark-HP	miR-212-3p, Stark-PFC
KCNQ1	3784	miR-133a-3p, Stark-PFC
KDM1A	23028	miR-329-3p, Earls-HP	miR-329-3p, Stark-PFC
KDM4B	23030	miR-491-5p, Stark-HP	miR-491-5p, Stark-PFC
KDM5B	10765	miR-194-5p, Stark-HP	miR-194-5p, Stark-PFC	miR-29a-3p, Stark-HP
KDR	3791	miR-15b-5p, Earls-HP
KEAP1	9817	miR-200a-3p, Stark-HP	miR-29a-3p, Stark-HP
KIF20B	9585	miR-192-5p, Earls-HP	miR-192-5p, Stark-PFC
KLC2	64837	miR-125b-5p, Stark-PFC
KLF11	8462	miR-200a-3p, Stark-HP
KLF13	51621	miR-125b-5p, Stark-PFC
KLF4	9314	miR-25-3p, Earls-HP	miR-25-3p, Stark-PFC	miR-29a-3p, Stark-HP	miR-29c-3p, Stark-HP
KLF5	688	miR-153-3p, Stark-HP
KLHL20	27252	miR-200a-3p, Stark-HP
KLK10	5655	miR-224-5p, Stark-HP	miR-224-5p, Stark-PFC
KRAS	3845	miR-134-5p, Stark-HP	miR-134-5p, Stark-PFC	miR-224-5p, Stark-HP	miR-224-5p, Stark-PFC
KREMEN2	79412	miR-29a-3p, Stark-HP
KSR1	8844	miR-378a-3p, Earls-HP	miR-378a-3p, Stark-HP
LACTB	114294	miR-125b-5p, Stark-PFC
LAMC1	3915	miR-29c-3p, Stark-HP
LAMC2	3918	miR-29a-3p, Stark-HP	miR-29c-3p, Stark-HP
LASP1	3927	miR-133a-3p, Stark-PFC
LATS2	26524	miR-25-3p, Earls-HP	miR-25-3p, Stark-PFC	miR-93-5p, Stark-HP	miR-93-5p, Stark-PFC
LDLRAP1	26119	miR-133a-3p, Stark-PFC
LGALS1	3956	miR-22-3p, Stark-PFC
LGALS9	3965	miR-22-3p, Stark-PFC
LIFR	3977	miR-125b-5p, Stark-PFC
LIN28A	79727	miR-125b-5p, Stark-PFC
LIN28B	389421	miR-125b-5p, Stark-PFC
LIPA	3988	miR-125b-5p, Stark-PFC
LMNB2	84823	miR-192-5p, Earls-HP	miR-192-5p, Stark-PFC
LOX	4015	miR-29a-3p, Stark-HP	miR-29c-3p, Stark-HP
LPIN1	23175	miR-122-5p, Stark-PFC
LPL	4023	miR-29a-3p, Stark-HP
LRP6	4040	miR-29c-3p, Stark-HP
MACC1	346389	miR-200a-3p, Stark-HP	miR-338-3p, Earls-HP	miR-338-3p, Stark-PFC
MAD2L1	4085	miR-192-5p, Earls-HP	miR-192-5p, Stark-PFC
MAFB	9935	miR-425-5p, Earls-HP
MAGI2	9863	miR-134-5p, Stark-HP	miR-134-5p, Stark-PFC
MALAT1	378938	miR-200a-3p, Stark-HP	miR-22-3p, Stark-PFC
MAN1B1	11253	miR-125b-5p, Stark-PFC
MAOA	4128	miR-22-3p, Stark-PFC
MAP1A	4130	miR-338-3p, Earls-HP	miR-338-3p, Stark-PFC
MAP2K1	5604	miR-494-3p, Stark-HP	miR-494-3p, Stark-PFC
MAP2K4	6416	miR-25-3p, Earls-HP	miR-25-3p, Stark-PFC
MAP3K11	4296	miR-125b-5p, Stark-PFC
MAP3K2	10746	miR-186-5p, Earls-HP	miR-186-5p, Stark-PFC
MAPK1	5594	miR-329-3p, Earls-HP	miR-329-3p, Stark-PFC	miR-378a-3p, Earls-HP	miR-378a-3p, Stark-HP
MAPK11	5600	miR-122-5p, Stark-PFC
MAPK14	1432	miR-125b-5p, Stark-PFC	miR-200a-3p, Stark-HP
MAPK9	5601	miR-106b-5p, Stark-HP	miR-106b-5p, Stark-PFC	miR-93-5p, Stark-HP	miR-93-5p, Stark-PFC
MARCKS	4082	miR-23b-3p, Earls-HP
MARCKSL1	65108	miR-140-3p, Stark-HP	miR-140-3p, Stark-PFC
MBD2	8932	miR-224-5p, Stark-HP	miR-224-5p, Stark-PFC
MCAM	4162	miR-329-3p, Earls-HP	miR-329-3p, Stark-PFC
MCC	4163	miR-494-3p, Stark-HP	miR-494-3p, Stark-PFC
MCL1	4170	miR-125b-5p, Stark-PFC	miR-133a-3p, Stark-PFC	miR-139-5p, Earls-HP	miR-153-3p, Stark-HP	miR-29a-3p, Stark-HP	miR-29c-3p, Stark-HP	miR-582-5p, Earls-HP
MCM10	55388	miR-185-5p, Earls-HP	miR-185-5p, Stark-HP	miR-185-5p, Stark-PFC	miR-192-5p, Earls-HP	miR-192-5p, Stark-PFC
MDM2	4193	miR-25-3p, Earls-HP	miR-25-3p, Stark-PFC
MECOM	2122	miR-22-3p, Stark-PFC
MECP2	4204	miR-122-5p, Stark-PFC	miR-212-3p, Stark-HP	miR-212-3p, Stark-PFC
MEF2D	4209	miR-122-5p, Stark-PFC	miR-18a-5p, Stark-HP	miR-18a-5p, Stark-PFC
MEG3	55384	miR-133a-3p, Stark-PFC
MEGF9	1955	miR-125b-5p, Stark-PFC
MET	4233	miR-139-5p, Earls-HP	miR-23b-3p, Earls-HP	miR-409-3p, Earls-HP	miR-409-3p, Stark-HP	miR-409-3p, Stark-PFC
MFF	56947	miR-200a-3p, Stark-HP
MFN2	9927	miR-106b-5p, Stark-HP	miR-106b-5p, Stark-PFC
MGMT	4255	miR-409-3p, Earls-HP	miR-409-3p, Stark-HP	miR-409-3p, Stark-PFC
MIS12	79003	miR-192-5p, Earls-HP	miR-192-5p, Stark-PFC
MMP11	4320	miR-139-5p, Earls-HP
MMP13	4322	miR-100-5p, Stark-PFC	miR-125b-5p, Stark-PFC
MMP14	4323	miR-133a-3p, Stark-PFC	miR-22-3p, Stark-PFC
MMP15	4324	miR-29c-3p, Stark-HP
MMP2	4313	miR-106b-5p, Stark-HP	miR-106b-5p, Stark-PFC	miR-125b-5p, Stark-PFC	miR-29a-3p, Stark-HP	miR-29c-3p, Stark-HP	miR-338-3p, Earls-HP	miR-338-3p, Stark-PFC	miR-491-5p, Stark-HP	miR-491-5p, Stark-PFC
MMP24	10893	miR-29c-3p, Stark-HP
MMP26	56547	miR-125b-5p, Stark-PFC
MMP3	4314	miR-93-5p, Stark-HP	miR-93-5p, Stark-PFC
MMP9	4318	miR-15b-5p, Earls-HP	miR-338-3p, Earls-HP	miR-338-3p, Stark-PFC	miR-491-5p, Stark-HP	miR-491-5p, Stark-PFC
MNX1	3110	miR-200a-3p, Stark-HP
MPL	4352	miR-708-3p, Stark-HP	miR-708-3p, Stark-PFC	miR-98-5p, Earls-HP
MSC	9242	miR-378a-3p, Earls-HP	miR-378a-3p, Stark-HP
MSN	4478	miR-133a-3p, Stark-PFC
MTA1	9112	miR-22-3p, Stark-PFC
MTDH	92140	miR-153-3p, Stark-HP	miR-22-3p, Stark-PFC	miR-342-3p, Earls-HP	miR-342-3p, Stark-PFC
MTFR1	9650	miR-324-5p, Stark-PFC
MTHFR	4524	miR-22-3p, Stark-PFC
MTOR	2475	miR-100-5p, Stark-PFC	miR-224-5p, Stark-HP	miR-224-5p, Stark-PFC	miR-99b-5p, Stark-PFC
MTSS1	9788	miR-15b-5p, Earls-HP
MUC1	4582	miR-125b-5p, Stark-PFC	miR-29a-3p, Stark-HP	miR-455-3p, Stark-PFC
MXD1	4084	miR-125b-5p, Stark-PFC	miR-382-5p, Earls-HP
MYB	4602	miR-200a-3p, Stark-HP
MYC	4609	miR-185-5p, Earls-HP	miR-185-5p, Stark-HP	miR-185-5p, Stark-PFC	miR-212-3p, Stark-HP	miR-212-3p, Stark-PFC	miR-29a-3p, Stark-HP	miR-378a-3p, Earls-HP	miR-378a-3p, Stark-HP	miR-494-3p, Stark-HP	miR-494-3p, Stark-PFC	miR-744-5p, Stark-PFC	miR-98-5p, Earls-HP
MYCBP	26292	miR-22-3p, Stark-PFC
MYCN	4613	miR-29a-3p, Stark-HP	miR-29c-3p, Stark-HP
MYH10	4628	miR-200a-3p, Stark-HP
MYH2	4620	miR-494-3p, Stark-HP	miR-494-3p, Stark-PFC
MZB1	51237	miR-185-5p, Earls-HP	miR-185-5p, Stark-HP	miR-185-5p, Stark-PFC
MZF1	7593	miR-337-3p, Earls-HP	miR-337-3p, Stark-PFC
N4BP1	9683	miR-708-3p, Stark-HP	miR-708-3p, Stark-PFC
NANOG	79923	miR-134-5p, Stark-HP	miR-134-5p, Stark-PFC
NASP	4678	miR-29a-3p, Stark-HP	miR-29c-3p, Stark-HP
NAV3	89795	miR-29a-3p, Stark-HP
NCAM1	4684	miR-122-5p, Stark-PFC
NCOA1	8648	miR-22-3p, Stark-PFC
NCOA3	8202	miR-18a-5p, Stark-HP	miR-18a-5p, Stark-PFC	miR-98-5p, Earls-HP
NCOA6	23054	miR-224-5p, Stark-HP	miR-224-5p, Stark-PFC
NCOR2	9612	miR-100-5p, Stark-PFC	miR-125b-5p, Stark-PFC
NCSTN	23385	miR-186-5p, Earls-HP	miR-186-5p, Stark-PFC
NEDD9	4739	miR-18a-5p, Stark-HP	miR-18a-5p, Stark-PFC
NEO1	4756	miR-18a-5p, Stark-HP	miR-18a-5p, Stark-PFC
NES	10763	miR-125b-5p, Stark-PFC
NET1	10276	miR-22-3p, Stark-PFC
NEU1	4758	miR-125b-5p, Stark-PFC
NFATC2IP	84901	miR-122-5p, Stark-PFC
NFATC3	4775	miR-185-5p, Earls-HP	miR-185-5p, Stark-HP	miR-185-5p, Stark-PFC
NFE2L2	4780	miR-153-3p, Stark-HP
NFIA	4774	miR-29a-3p, Stark-HP	miR-382-5p, Earls-HP
NFKB1	4790	miR-139-5p, Earls-HP
NGFR	4804	miR-133a-3p, Stark-PFC
NID1	4811	miR-192-5p, Earls-HP	miR-192-5p, Stark-PFC
NIT1	4817	miR-224-5p, Stark-HP	miR-224-5p, Stark-PFC
NKD1	85407	miR-532-5p, Earls-HP	miR-532-5p, Stark-HP	miR-532-5p, Stark-PFC	miR-744-5p, Stark-PFC
NKIRAS2	28511	miR-125b-5p, Stark-PFC
NLK	51701	miR-409-3p, Earls-HP	miR-409-3p, Stark-HP	miR-409-3p, Stark-PFC
NMI	9111	miR-29a-3p, Stark-HP
NOB1	28987	miR-192-5p, Earls-HP	miR-192-5p, Stark-PFC
NOD2	64127	miR-122-5p, Stark-PFC
NODAL	4838	miR-378a-5p, Stark-PFC
NOS3	4846	miR-335-3p, Earls-HP
NOTCH1	4851	miR-139-5p, Earls-HP	miR-23b-3p, Earls-HP
NOTCH2	4853	miR-23b-3p, Earls-HP
NOTCH3	4854	miR-491-5p, Stark-HP	miR-491-5p, Stark-PFC
NOVA1	4857	miR-338-3p, Earls-HP	miR-338-3p, Stark-PFC
NPNT	255743	miR-378a-3p, Earls-HP	miR-378a-3p, Stark-HP
NR1I2	8856	miR-18a-5p, Stark-HP	miR-18a-5p, Stark-PFC
NR2C2	7182	miR-133a-3p, Stark-PFC
NR3C1	2908	miR-18a-5p, Stark-HP	miR-18a-5p, Stark-PFC
NR5A2	2494	miR-139-5p, Earls-HP
NRAS	4893	miR-98-5p, Earls-HP
NRIP1	8204	miR-140-3p, Stark-HP	miR-140-3p, Stark-PFC
NRP1	8829	miR-338-3p, Earls-HP	miR-338-3p, Stark-PFC
NRP2	8828	miR-331-3p, Earls-HP
NT5C3A	51251	miR-122-5p, Stark-PFC
NTRK2	4915	miR-22-3p, Stark-PFC
NTRK3	4916	miR-125b-5p, Stark-PFC	miR-185-5p, Earls-HP	miR-185-5p, Stark-HP	miR-185-5p, Stark-PFC	miR-345-5p, Stark-PFC
NUMBL	9253	miR-122-5p, Stark-PFC
OIP5	11339	miR-139-5p, Earls-HP	miR-15b-5p, Earls-HP
OPRM1	4988	miR-134-5p, Stark-HP	miR-134-5p, Stark-PFC
OTUB1	55611	miR-708-3p, Stark-HP	miR-708-3p, Stark-PFC
P2RX7	5027	miR-186-5p, Earls-HP	miR-186-5p, Stark-PFC
P4HA1	5033	miR-122-5p, Stark-PFC
PAK1	5058	miR-377-3p, Earls-HP	miR-377-3p, Stark-PFC	miR-98-5p, Earls-HP
PAK2	5062	miR-134-5p, Stark-HP	miR-134-5p, Stark-PFC	miR-224-5p, Stark-HP	miR-224-5p, Stark-PFC
PAK5	57144	miR-186-5p, Earls-HP	miR-186-5p, Stark-PFC
PAX6	5080	miR-335-3p, Earls-HP
PBX3	5090	miR-98-5p, Earls-HP
PCTP	58488	miR-125b-5p, Stark-PFC
PDCD10	11235	miR-425-5p, Earls-HP
PDCD4	27250	miR-200a-3p, Stark-HP	miR-93-5p, Stark-HP	miR-93-5p, Stark-PFC
PDE4D	5144	miR-139-5p, Earls-HP
PDGFRB	5159	miR-29a-3p, Stark-HP	miR-29c-3p, Stark-HP
PDIA3	2923	miR-494-3p, Stark-HP	miR-494-3p, Stark-PFC
PDK4	5166	miR-122-5p, Stark-PFC
PDLIM5	10611	miR-133a-3p, Stark-PFC
PEA15	8682	miR-212-3p, Stark-HP	miR-212-3p, Stark-PFC
PEBP1	5037	miR-224-5p, Stark-HP	miR-224-5p, Stark-PFC
PEBP4	157310	miR-15b-5p, Earls-HP
PEG10	23089	miR-122-5p, Stark-PFC
PER1	5187	miR-29a-3p, Stark-HP	miR-29c-3p, Stark-HP
PGR	5241	miR-378a-3p, Earls-HP	miR-378a-3p, Stark-HP
PGRMC1	10857	miR-98-5p, Earls-HP
PHF10	55274	miR-409-3p, Earls-HP	miR-409-3p, Stark-HP	miR-409-3p, Stark-PFC
PHF8	23133	miR-125b-5p, Stark-PFC
PHLDB2	90102	miR-29c-3p, Stark-HP
PHLPP1	23239	miR-18a-5p, Stark-HP	miR-18a-5p, Stark-PFC	miR-224-5p, Stark-HP	miR-224-5p, Stark-PFC	miR-331-3p, Earls-HP
PHLPP2	23035	miR-224-5p, Stark-HP	miR-224-5p, Stark-PFC	miR-93-5p, Stark-HP	miR-93-5p, Stark-PFC
PIAS3	10401	miR-125b-5p, Stark-PFC	miR-18a-5p, Stark-HP	miR-18a-5p, Stark-PFC
PICSAR	378825	miR-383-5p, Stark-HP	miR-383-5p, Stark-PFC
PIGF	5281	miR-125b-5p, Stark-PFC
PIK3C2B	5287	miR-362-5p, Stark-HP	miR-362-5p, Stark-PFC
PIK3CA	5290	miR-139-5p, Earls-HP
PIK3CB	5291	miR-125b-5p, Stark-PFC
PIK3CD	5293	miR-125b-5p, Stark-PFC
PIK3R1	5295	miR-29a-3p, Stark-HP
PIK3R2	5296	miR-133a-3p, Stark-PFC
PIM1	5292	miR-192-5p, Earls-HP	miR-192-5p, Stark-PFC
PIN1	5300	miR-874-3p, Earls-HP
PKD2	5311	miR-106b-5p, Stark-HP	miR-106b-5p, Stark-PFC
PKLR	5313	miR-338-3p, Earls-HP	miR-338-3p, Stark-PFC
PKM	5315	miR-122-5p, Stark-PFC	miR-338-3p, Earls-HP	miR-338-3p, Stark-PFC
PLA2G4B	100137049	miR-338-3p, Earls-HP	miR-338-3p, Stark-PFC
PLAC8	51316	miR-185-5p, Earls-HP	miR-185-5p, Stark-HP	miR-185-5p, Stark-PFC
PLAU	5328	miR-23b-3p, Earls-HP
PLK1	5347	miR-100-5p, Stark-PFC	miR-22-3p, Stark-PFC
PNP	4860	miR-133a-3p, Stark-PFC
PODXL	5420	miR-125b-5p, Stark-PFC
PPARA	5465	miR-22-3p, Stark-PFC
PPARGC1A	10891	miR-485-5p, Earls-HP
PPM1A	5494	miR-377-3p, Earls-HP	miR-377-3p, Stark-PFC
PPM1B	5495	miR-186-5p, Earls-HP	miR-186-5p, Stark-PFC
PPM1D	8493	miR-15b-5p, Earls-HP	miR-29a-3p, Stark-HP
PPM1K	152926	miR-22-3p, Stark-PFC
PPP1CA	5499	miR-125b-5p, Stark-PFC
PPP1R10	5514	miR-383-5p, Stark-HP	miR-383-5p, Stark-PFC
PPP1R13B	23368	miR-29a-3p, Stark-HP	miR-29c-3p, Stark-HP
PRAP1	118471	miR-23b-3p, Earls-HP
PRDM1	639	miR-125b-5p, Stark-PFC
PRDM16	63976	miR-133a-3p, Stark-PFC
PRDX2	7001	miR-153-3p, Stark-HP
PRDX3	10935	miR-23b-3p, Earls-HP	miR-383-5p, Stark-HP	miR-383-5p, Stark-PFC
PREX2	80243	miR-338-3p, Earls-HP	miR-338-3p, Stark-PFC
PRKAB1	5564	miR-122-5p, Stark-PFC
PRKACB	5567	miR-23b-3p, Earls-HP
PRKRA	8575	miR-122-5p, Stark-PFC	miR-125b-5p, Stark-PFC
PRMT5	10419	miR-25-3p, Earls-HP	miR-25-3p, Stark-PFC
PROS1	5627	miR-494-3p, Stark-HP	miR-494-3p, Stark-PFC
PRPF38A	84950	miR-192-5p, Earls-HP	miR-192-5p, Stark-PFC
PRRX1	5396	miR-106b-5p, Stark-HP	miR-106b-5p, Stark-PFC
PSMD10	5716	miR-505-3p, Stark-PFC
PTCH1	5727	miR-212-3p, Stark-HP	miR-212-3p, Stark-PFC
PTEN	5728	miR-106b-5p, Stark-HP	miR-106b-5p, Stark-PFC	miR-153-3p, Stark-HP	miR-18a-5p, Stark-HP	miR-18a-5p, Stark-PFC	miR-200a-3p, Stark-HP	miR-22-3p, Stark-PFC	miR-23b-3p, Earls-HP	miR-25-3p, Earls-HP	miR-25-3p, Stark-PFC	miR-29a-3p, Stark-HP	miR-29c-3p, Stark-HP	miR-377-3p, Earls-HP	miR-377-3p, Stark-PFC	miR-382-5p, Earls-HP	miR-425-5p, Earls-HP	miR-494-3p, Stark-HP	miR-494-3p, Stark-PFC	miR-93-5p, Stark-HP	miR-93-5p, Stark-PFC
PTENP1	11191	miR-106b-5p, Stark-HP	miR-106b-5p, Stark-PFC	miR-93-5p, Stark-HP	miR-93-5p, Stark-PFC
PTH1R	5745	miR-125b-5p, Stark-PFC
PTK2	5747	miR-379-5p, Earls-HP	miR-379-5p, Stark-HP
PTK2B	2185	miR-23b-3p, Earls-HP
PTMS	5763	miR-22-3p, Stark-PFC
PTPN1	5770	miR-122-5p, Stark-PFC
PTPN12	5782	miR-194-5p, Stark-HP	miR-194-5p, Stark-PFC
PTPN13	5783	miR-194-5p, Stark-HP	miR-194-5p, Stark-PFC
PTPRD	5789	miR-200a-3p, Stark-HP
PTTG1	9232	miR-186-5p, Earls-HP	miR-186-5p, Stark-PFC
PTX3	5806	miR-224-5p, Stark-HP	miR-224-5p, Stark-PFC
PUM2	23369	miR-134-5p, Stark-HP	miR-134-5p, Stark-PFC
PURA	5813	miR-106b-5p, Stark-HP	miR-106b-5p, Stark-PFC	miR-15b-5p, Earls-HP	miR-93-5p, Stark-HP	miR-93-5p, Stark-PFC
PVT1	5820	miR-186-5p, Earls-HP	miR-186-5p, Stark-PFC
PXDN	7837	miR-29a-3p, Stark-HP
PXN	5829	miR-212-3p, Stark-HP	miR-212-3p, Stark-PFC
QKI	9444	miR-29a-3p, Stark-HP
RAB11FIP1	80223	miR-122-5p, Stark-PFC	miR-93-5p, Stark-HP	miR-93-5p, Stark-PFC
RAB1A	5861	miR-15b-5p, Earls-HP
RAB27A	5873	miR-134-5p, Stark-HP	miR-134-5p, Stark-PFC	miR-582-5p, Earls-HP
RAB5B	5869	miR-22-3p, Stark-PFC
RAB6B	51560	miR-122-5p, Stark-PFC
RAC1	5879	miR-122-5p, Stark-PFC	miR-194-5p, Stark-HP	miR-194-5p, Stark-PFC	miR-224-5p, Stark-HP	miR-224-5p, Stark-PFC
RACGAP1	29127	miR-192-5p, Earls-HP	miR-192-5p, Stark-PFC
RAD23B	5887	miR-494-3p, Stark-HP	miR-494-3p, Stark-PFC
RAF1	5894	miR-125b-5p, Stark-PFC
RAN	5901	miR-29a-3p, Stark-HP
RAP1A	5906	miR-337-3p, Earls-HP	miR-337-3p, Stark-PFC
RAP1B	5908	miR-100-5p, Stark-PFC	miR-139-5p, Earls-HP
RASGRP1	10125	miR-29a-3p, Stark-HP
RASSF2	9770	miR-200a-3p, Stark-HP
RASSF8	11228	miR-224-5p, Stark-HP	miR-224-5p, Stark-PFC
RAVER2	55225	miR-99b-5p, Stark-PFC
RB1	5925	miR-106b-5p, Stark-HP	miR-106b-5p, Stark-PFC	miR-192-5p, Earls-HP	miR-192-5p, Stark-PFC	miR-212-3p, Stark-HP	miR-212-3p, Stark-PFC
RBL1	5933	miR-106b-5p, Stark-HP	miR-106b-5p, Stark-PFC
RBL2	5934	miR-106b-5p, Stark-HP	miR-106b-5p, Stark-PFC
RBP2	5948	miR-212-3p, Stark-HP	miR-212-3p, Stark-PFC
RBPJ	3516	miR-133a-3p, Stark-PFC
RBX1	9978	miR-194-5p, Stark-HP	miR-194-5p, Stark-PFC
RCC2	55920	miR-29c-3p, Stark-HP
RCOR1	23186	miR-22-3p, Stark-PFC
RDX	5962	miR-409-3p, Earls-HP	miR-409-3p, Stark-HP	miR-409-3p, Stark-PFC
RECK	8434	miR-15b-5p, Earls-HP	miR-25-3p, Earls-HP	miR-25-3p, Stark-PFC	miR-374b-5p, Earls-HP	miR-409-3p, Earls-HP	miR-409-3p, Stark-HP	miR-409-3p, Stark-PFC
RELA	5970	miR-186-5p, Earls-HP	miR-186-5p, Stark-PFC
REV3L	5980	miR-25-3p, Earls-HP	miR-25-3p, Stark-PFC
RFFL	117584	miR-133a-3p, Stark-PFC
RFX7	64864	miR-29c-3p, Stark-HP
RFXAP	5994	miR-212-3p, Stark-HP	miR-212-3p, Stark-PFC
RGS2	5997	miR-22-3p, Stark-PFC
RGS3	5998	miR-133a-3p, Stark-PFC	miR-25-3p, Earls-HP	miR-25-3p, Stark-PFC
RGS5	8490	miR-23b-3p, Earls-HP
RHOA	387	miR-122-5p, Stark-PFC	miR-185-5p, Earls-HP	miR-185-5p, Stark-HP	miR-185-5p, Stark-PFC
RHOC	389	miR-106b-5p, Stark-HP	miR-106b-5p, Stark-PFC	miR-93-5p, Stark-HP	miR-93-5p, Stark-PFC
RHOT1	55288	miR-139-5p, Earls-HP
RIN2	54453	miR-200a-3p, Stark-HP
RNASEL	6041	miR-29a-3p, Stark-HP
RNF144B	255488	miR-100-5p, Stark-PFC
ROBO1	6091	miR-29a-3p, Stark-HP
ROCK2	9475	miR-139-5p, Earls-HP
RPS6KA1	6195	miR-125b-5p, Stark-PFC
RPS6KA4	8986	miR-93-5p, Stark-HP	miR-93-5p, Stark-PFC
RRAS2	22800	miR-23b-3p, Earls-HP
RSU1	6251	miR-409-3p, Earls-HP	miR-409-3p, Stark-HP	miR-409-3p, Stark-PFC	miR-409-5p, Earls-HP
RUNX1	861	miR-18a-5p, Stark-HP	miR-18a-5p, Stark-PFC	miR-378a-3p, Earls-HP	miR-378a-3p, Stark-HP
RUNX2	860	miR-23b-3p, Earls-HP
RUNX3	864	miR-106b-5p, Stark-HP	miR-106b-5p, Stark-PFC	miR-532-5p, Earls-HP	miR-532-5p, Stark-HP	miR-532-5p, Stark-PFC
S100B	6285	miR-29a-3p, Stark-HP
SALL4	57167	miR-98-5p, Earls-HP
SAPCD2	89958	miR-29a-3p, Stark-HP
SCARB1	949	miR-185-5p, Earls-HP	miR-185-5p, Stark-HP	miR-185-5p, Stark-PFC
SCN5A	6331	miR-192-5p, Earls-HP	miR-192-5p, Stark-PFC
SCNN1A	6337	miR-125b-5p, Stark-PFC
SDC1	6382	miR-494-3p, Stark-HP	miR-494-3p, Stark-PFC
SDC4	6385	miR-18a-5p, Stark-HP	miR-18a-5p, Stark-PFC
SEMA4C	54910	miR-125b-5p, Stark-PFC	miR-25-3p, Earls-HP	miR-25-3p, Stark-PFC
SEPT10	151011	miR-192-5p, Earls-HP	miR-192-5p, Stark-PFC
SEPT7	989	miR-200a-3p, Stark-HP
SERPINB9	5272	miR-29a-3p, Stark-HP
SERPINE1	5054	miR-192-5p, Earls-HP	miR-192-5p, Stark-PFC
SERPINF2	5345	miR-224-5p, Stark-HP	miR-224-5p, Stark-PFC
SERPINH1	871	miR-29a-3p, Stark-HP	miR-29c-3p, Stark-HP
SET	6418	miR-125b-5p, Stark-PFC
SETD2	29072	miR-106b-5p, Stark-HP	miR-106b-5p, Stark-PFC	miR-186-5p, Earls-HP	miR-186-5p, Stark-PFC
SETDB1	9869	miR-29a-3p, Stark-HP
SFRP1	6422	miR-744-5p, Stark-PFC
SFRP2	6423	miR-29a-3p, Stark-HP
SFRP5	6425	miR-125b-5p, Stark-PFC
SGK3	23678	miR-212-3p, Stark-HP	miR-212-3p, Stark-PFC
SGMS2	166929	miR-133a-3p, Stark-PFC
SGPL1	8879	miR-125b-5p, Stark-PFC
SHC1	6464	miR-200a-3p, Stark-HP
SIRT1	23411	miR-22-3p, Stark-PFC	miR-23b-3p, Earls-HP	miR-29c-3p, Stark-HP
SIRT7	51547	miR-125b-5p, Stark-PFC
SIX1	6495	miR-185-5p, Earls-HP	miR-185-5p, Stark-HP	miR-185-5p, Stark-PFC
SLC22A7	10864	miR-29a-3p, Stark-HP
SLC26A3	1811	miR-494-3p, Stark-HP	miR-494-3p, Stark-PFC
SLC2A1	6513	miR-22-3p, Stark-PFC
SLC2A4	6517	miR-106b-5p, Stark-HP	miR-106b-5p, Stark-PFC	miR-93-5p, Stark-HP	miR-93-5p, Stark-PFC
SLC31A1	1317	miR-98-5p, Earls-HP
SLC6A3	6531	miR-491-5p, Stark-HP	miR-491-5p, Stark-PFC
SLC7A1	6541	miR-122-5p, Stark-PFC
SLC7A11	23657	miR-122-5p, Stark-PFC
SLC8A1	6546	miR-185-5p, Earls-HP	miR-185-5p, Stark-HP	miR-185-5p, Stark-PFC
SLC9A1	6548	miR-185-5p, Earls-HP	miR-185-5p, Stark-HP	miR-185-5p, Stark-PFC
SMAD2	4087	miR-15b-5p, Earls-HP	miR-18a-5p, Stark-HP	miR-18a-5p, Stark-PFC	miR-200a-3p, Stark-HP	miR-212-3p, Stark-HP	miR-212-3p, Stark-PFC	miR-425-5p, Earls-HP
SMAD3	4088	miR-18a-5p, Stark-HP	miR-18a-5p, Stark-PFC	miR-200a-3p, Stark-HP	miR-491-5p, Stark-HP	miR-491-5p, Stark-PFC
SMAD4	4089	miR-125b-5p, Stark-PFC	miR-18a-5p, Stark-HP	miR-18a-5p, Stark-PFC	miR-224-5p, Stark-HP	miR-224-5p, Stark-PFC
SMAD7	4092	miR-106b-5p, Stark-HP	miR-106b-5p, Stark-PFC	miR-15b-5p, Earls-HP	miR-185-5p, Earls-HP	miR-185-5p, Stark-HP	miR-185-5p, Stark-PFC	miR-25-3p, Earls-HP	miR-25-3p, Stark-PFC	miR-93-5p, Stark-HP	miR-93-5p, Stark-PFC
SMARCA4	6597	miR-139-5p, Earls-HP
SMARCA5	8467	miR-100-5p, Stark-PFC
SMARCB1	6598	miR-192-5p, Earls-HP	miR-192-5p, Stark-PFC
SMO	6608	miR-125b-5p, Stark-PFC	miR-324-5p, Stark-PFC	miR-338-3p, Earls-HP	miR-338-3p, Stark-PFC
SMURF1	57154	miR-15b-5p, Earls-HP
SNAI1	6615	miR-153-3p, Stark-HP	miR-22-3p, Stark-PFC
SNCA	6622	miR-153-3p, Stark-HP
SND1	27044	miR-361-5p, Earls-HP
SNX30	401548	miR-133a-3p, Stark-PFC
SNX6	58533	miR-98-5p, Earls-HP
SOCS1	8651	miR-122-5p, Stark-PFC
SOCS2	8835	miR-194-5p, Stark-HP	miR-194-5p, Stark-PFC
SOCS3	9021	miR-15b-5p, Earls-HP
SOCS4	122809	miR-98-5p, Earls-HP
SOD1	6647	miR-377-3p, Earls-HP	miR-377-3p, Stark-PFC
SOD2	6648	miR-212-3p, Stark-HP	miR-212-3p, Stark-PFC	miR-377-3p, Earls-HP	miR-377-3p, Stark-PFC
SOX11	6664	miR-212-3p, Stark-HP	miR-212-3p, Stark-PFC
SOX4	6659	miR-133a-3p, Stark-PFC	miR-212-3p, Stark-HP	miR-212-3p, Stark-PFC	miR-338-3p, Earls-HP	miR-338-3p, Stark-PFC
SOX5	6660	miR-194-5p, Stark-HP	miR-194-5p, Stark-PFC
SP1	6667	miR-133a-3p, Stark-PFC	miR-22-3p, Stark-PFC	miR-29c-3p, Stark-HP	miR-324-5p, Stark-PFC
SPAG9	9043	miR-200a-3p, Stark-HP
SPARC	6678	miR-29a-3p, Stark-HP	miR-29c-3p, Stark-HP
SPHK1	8877	miR-125b-5p, Stark-PFC
SPRY2	10253	miR-122-5p, Stark-PFC
SPRY4	81848	miR-411-5p, Earls-HP
SRC	6714	miR-23b-3p, Earls-HP
SREBF1	6720	miR-185-5p, Earls-HP	miR-185-5p, Stark-HP	miR-185-5p, Stark-PFC	miR-342-3p, Earls-HP	miR-342-3p, Stark-PFC
SREBF2	6721	miR-185-5p, Earls-HP	miR-185-5p, Stark-HP	miR-185-5p, Stark-PFC	miR-342-3p, Earls-HP	miR-342-3p, Stark-PFC
SRF	6722	miR-122-5p, Stark-PFC	miR-200a-3p, Stark-HP
SRGAP2	23380	miR-29a-3p, Stark-HP
SRSF1	6426	miR-505-3p, Stark-PFC
SRSF10	10772	miR-29c-3p, Stark-HP
SSX2IP	117178	miR-338-3p, Earls-HP	miR-338-3p, Stark-PFC
STAG2	10735	miR-409-3p, Earls-HP	miR-409-3p, Stark-HP	miR-409-3p, Stark-PFC	miR-409-5p, Earls-HP
STARD13	90627	miR-125b-5p, Stark-PFC
STAT3	6774	miR-106b-5p, Stark-HP	miR-106b-5p, Stark-PFC	miR-125b-5p, Stark-PFC	miR-337-3p, Earls-HP	miR-337-3p, Stark-PFC	miR-874-3p, Earls-HP
STAT5B	6777	miR-134-5p, Stark-HP	miR-134-5p, Stark-PFC
STAT6	6778	miR-361-5p, Earls-HP
STC2	8614	miR-485-5p, Earls-HP
STIM1	6786	miR-185-5p, Earls-HP	miR-185-5p, Stark-HP	miR-185-5p, Stark-PFC
STK11	6794	miR-93-5p, Stark-HP	miR-93-5p, Stark-PFC
STK4	6789	miR-18a-5p, Stark-HP	miR-18a-5p, Stark-PFC
SUFU	51684	miR-378a-3p, Earls-HP	miR-378a-3p, Stark-HP	miR-378a-5p, Stark-PFC
SUV39H1	6839	miR-125b-5p, Stark-PFC
SYK	6850	miR-532-5p, Earls-HP	miR-532-5p, Stark-HP	miR-532-5p, Stark-PFC
SYNCRIP	10492	miR-494-3p, Stark-HP	miR-494-3p, Stark-PFC
TAB2	23118	miR-23b-3p, Earls-HP	miR-342-3p, Earls-HP	miR-342-3p, Stark-PFC
TAB3	257397	miR-23b-3p, Earls-HP	miR-342-3p, Earls-HP	miR-342-3p, Stark-PFC
TACC1	6867	miR-22-3p, Stark-PFC
TACC3	10460	miR-425-5p, Earls-HP
TAF10	6881	miR-491-5p, Stark-HP	miR-491-5p, Stark-PFC
TAGLN2	8407	miR-133a-3p, Stark-PFC
TARBP1	6894	miR-29c-3p, Stark-HP
TAZ	6901	miR-338-3p, Earls-HP	miR-338-3p, Stark-PFC
TBC1D1	23216	miR-125b-5p, Stark-PFC
TBPL1	9519	miR-18a-5p, Stark-HP	miR-18a-5p, Stark-PFC
TBR1	10716	miR-15b-5p, Earls-HP
TBX19	9095	miR-122-5p, Stark-PFC
TCEAL1	9338	miR-106b-5p, Stark-HP	miR-106b-5p, Stark-PFC	miR-22-3p, Stark-PFC	miR-224-5p, Stark-HP	miR-224-5p, Stark-PFC	miR-25-3p, Earls-HP	miR-25-3p, Stark-PFC
TCF7	6932	miR-22-3p, Stark-PFC
TCF7L1	83439	miR-200a-3p, Stark-HP
TDG	6996	miR-29a-3p, Stark-HP	miR-29c-3p, Stark-HP
TERT	7015	miR-532-5p, Earls-HP	miR-532-5p, Stark-HP	miR-532-5p, Stark-PFC
TET1	80312	miR-29a-3p, Stark-HP
TET2	54790	miR-125b-5p, Stark-PFC	miR-22-3p, Stark-PFC	miR-29a-3p, Stark-HP	miR-29c-3p, Stark-HP
TET3	200424	miR-29a-3p, Stark-HP
TEX261	113419	miR-708-3p, Stark-HP	miR-708-3p, Stark-PFC
TFAM	7019	miR-200a-3p, Stark-HP	miR-494-3p, Stark-HP	miR-494-3p, Stark-PFC
TFAP2C	7022	miR-29c-3p, Stark-HP
TFEB	7942	miR-29a-3p, Stark-HP
TFF1	7031	miR-423-5p, Earls-HP
TFPI	7035	miR-494-3p, Stark-HP	miR-494-3p, Stark-PFC
TFRC	7037	miR-22-3p, Stark-PFC
TG	7038	miR-185-5p, Earls-HP	miR-185-5p, Stark-HP	miR-185-5p, Stark-PFC
TGFA	7039	miR-505-3p, Stark-PFC
TGFB1	7040	miR-15b-5p, Earls-HP	miR-185-5p, Earls-HP	miR-185-5p, Stark-HP	miR-185-5p, Stark-PFC
TGFB2	7042	miR-200a-3p, Stark-HP	miR-378a-3p, Earls-HP	miR-378a-3p, Stark-HP
TGFBR2	7048	miR-18a-5p, Stark-HP	miR-18a-5p, Stark-PFC	miR-93-5p, Stark-HP	miR-93-5p, Stark-PFC
TGIF1	7050	miR-23b-3p, Earls-HP
TGIF2	60436	miR-29c-3p, Stark-HP
THAP2	83591	miR-100-5p, Stark-PFC
THRB	7068	miR-200a-3p, Stark-HP	miR-425-5p, Earls-HP
TIAM1	7074	miR-22-3p, Stark-PFC	miR-29c-3p, Stark-HP	miR-329-3p, Earls-HP	miR-329-3p, Stark-PFC
TIMP1	7076	miR-377-3p, Earls-HP	miR-377-3p, Stark-PFC
TJP1	7082	miR-212-3p, Stark-HP	miR-212-3p, Stark-PFC
TLE3	7090	miR-744-5p, Stark-PFC
TLN2	83660	miR-194-5p, Stark-HP	miR-194-5p, Stark-PFC
TLR2	7097	miR-154-5p, Stark-PFC
TMEM64	169200	miR-23b-3p, Earls-HP
TNF	7124	miR-125b-5p, Stark-PFC
TNFAIP3	7128	miR-125b-5p, Stark-PFC	miR-18a-5p, Stark-HP	miR-18a-5p, Stark-PFC	miR-29a-3p, Stark-HP
TNFRSF10A	8797	miR-106b-5p, Stark-HP	miR-106b-5p, Stark-PFC
TNFSF10	8743	miR-25-3p, Earls-HP	miR-25-3p, Stark-PFC
TNFSF11	8600	miR-106b-5p, Stark-HP	miR-106b-5p, Stark-PFC	miR-18a-5p, Stark-HP	miR-18a-5p, Stark-PFC
TNFSF13	8741	miR-383-5p, Stark-HP	miR-383-5p, Stark-PFC
TOB2	10766	miR-378a-3p, Earls-HP	miR-378a-3p, Stark-HP
TP53	7157	miR-125b-5p, Stark-PFC	miR-200a-3p, Stark-HP	miR-25-3p, Earls-HP	miR-25-3p, Stark-PFC	miR-377-3p, Earls-HP	miR-377-3p, Stark-PFC	miR-491-5p, Stark-HP	miR-491-5p, Stark-PFC
TP53INP1	94241	miR-125b-5p, Stark-PFC	miR-93-5p, Stark-HP	miR-93-5p, Stark-PFC
TP73-AS1	57212	miR-200a-3p, Stark-HP
TPD52	7163	miR-139-5p, Earls-HP	miR-224-5p, Stark-HP	miR-224-5p, Stark-PFC
TPD52L2	7165	miR-122-5p, Stark-PFC
TRAF4	9618	miR-29a-3p, Stark-HP
TRAPPC2B	10597	miR-192-5p, Earls-HP	miR-192-5p, Stark-PFC	miR-200a-3p, Stark-HP	miR-532-5p, Earls-HP	miR-532-5p, Stark-HP	miR-532-5p, Stark-PFC
TRIB1	10221	miR-122-5p, Stark-PFC	miR-224-5p, Stark-HP	miR-224-5p, Stark-PFC
TRIM14	9830	miR-15b-5p, Earls-HP
TRIM29	23650	miR-15b-5p, Earls-HP	miR-185-5p, Earls-HP	miR-185-5p, Stark-HP	miR-185-5p, Stark-PFC
TRIM68	55128	miR-29a-3p, Stark-HP
TRIM8	81603	miR-106b-5p, Stark-HP	miR-106b-5p, Stark-PFC
TUSC2	11334	miR-378a-3p, Earls-HP	miR-378a-3p, Stark-HP	miR-378a-5p, Stark-PFC	miR-93-5p, Stark-HP	miR-93-5p, Stark-PFC	miR-98-5p, Earls-HP
TUSC7	285194	miR-23b-3p, Earls-HP
TWIST1	7291	miR-106b-5p, Stark-HP	miR-106b-5p, Stark-PFC	miR-186-5p, Earls-HP	miR-186-5p, Stark-PFC	miR-361-5p, Earls-HP
UBA2	10054	miR-133a-3p, Stark-PFC
UBAP2	55833	miR-122-5p, Stark-PFC
UBASH3B	84959	miR-200a-3p, Stark-HP
UBE2Q1	55585	miR-338-3p, Earls-HP	miR-338-3p, Stark-PFC
UBR5	51366	miR-22-3p, Stark-PFC
UCP2	7351	miR-133a-3p, Stark-PFC
UGT2B17	7367	miR-409-3p, Earls-HP	miR-409-3p, Stark-HP	miR-409-3p, Stark-PFC	miR-494-3p, Stark-HP	miR-494-3p, Stark-PFC
VAC14	55697	miR-200a-3p, Stark-HP
VCAN	1462	miR-23b-3p, Earls-HP
VDAC1	7416	miR-29a-3p, Stark-HP
VDR	7421	miR-125b-5p, Stark-PFC
VEGFA	7422	miR-106b-5p, Stark-HP	miR-106b-5p, Stark-PFC	miR-133a-3p, Stark-PFC	miR-134-5p, Stark-HP	miR-134-5p, Stark-PFC	miR-15b-5p, Earls-HP	miR-185-5p, Earls-HP	miR-185-5p, Stark-HP	miR-185-5p, Stark-PFC	miR-186-5p, Earls-HP	miR-186-5p, Stark-PFC	miR-29a-3p, Stark-HP	miR-29c-3p, Stark-HP	miR-361-5p, Earls-HP	miR-374b-5p, Earls-HP	miR-378a-3p, Earls-HP	miR-378a-3p, Stark-HP	miR-383-5p, Stark-HP	miR-383-5p, Stark-PFC	miR-93-5p, Stark-HP	miR-93-5p, Stark-PFC
VEGFC	7424	miR-122-5p, Stark-PFC
VHL	7428	miR-23b-3p, Earls-HP
VIM	7431	miR-134-5p, Stark-HP	miR-134-5p, Stark-PFC	miR-378a-3p, Earls-HP	miR-378a-3p, Stark-HP
VKORC1	79001	miR-133a-3p, Stark-PFC
VPS4B	9525	miR-125b-5p, Stark-PFC
VPS51	738	miR-125b-5p, Stark-PFC
WASF3	10810	miR-200a-3p, Stark-HP
WDR37	22884	miR-200a-3p, Stark-HP
WDR4	10785	miR-25-3p, Earls-HP	miR-25-3p, Stark-PFC
WEE1	7465	miR-106b-5p, Stark-HP	miR-106b-5p, Stark-PFC	miR-15b-5p, Earls-HP
WNK1	65125	miR-192-5p, Earls-HP	miR-192-5p, Stark-PFC
WNT1	7471	miR-122-5p, Stark-PFC	miR-139-5p, Earls-HP	miR-22-3p, Stark-PFC
WNT10A	80326	miR-378a-3p, Earls-HP	miR-378a-3p, Stark-HP
WNT16	51384	miR-374b-5p, Earls-HP
WNT2B	7482	miR-324-3p, Stark-PFC
WNT3A	89780	miR-491-5p, Stark-HP	miR-491-5p, Stark-PFC
WNT4	54361	miR-29c-3p, Stark-HP
WNT5A	7474	miR-154-5p, Stark-PFC
WNT9B	7484	miR-324-3p, Stark-PFC
XIAP	331	miR-186-5p, Earls-HP	miR-186-5p, Stark-PFC	miR-192-5p, Earls-HP	miR-192-5p, Stark-PFC
XPO6	23214	miR-122-5p, Stark-PFC
YAP1	10413	miR-200a-3p, Stark-HP
YBX1	4904	miR-382-5p, Earls-HP
ZBTB18	10472	miR-338-3p, Earls-HP	miR-338-3p, Stark-PFC
ZBTB4	57659	miR-106b-5p, Stark-HP	miR-106b-5p, Stark-PFC	miR-93-5p, Stark-HP	miR-93-5p, Stark-PFC
ZBTB7A	51341	miR-100-5p, Stark-PFC
ZDHHC9	51114	miR-134-5p, Stark-HP	miR-134-5p, Stark-PFC
ZEB1	6935	miR-133a-3p, Stark-PFC	miR-200a-3p, Stark-HP	miR-23b-3p, Earls-HP	miR-409-3p, Earls-HP	miR-409-3p, Stark-HP	miR-409-3p, Stark-PFC	miR-455-3p, Stark-PFC	miR-494-3p, Stark-HP	miR-494-3p, Stark-PFC
ZEB2	9839	miR-153-3p, Stark-HP	miR-154-5p, Stark-PFC	miR-200a-3p, Stark-HP	miR-338-3p, Earls-HP	miR-338-3p, Stark-PFC
ZFP36	7538	miR-29a-3p, Stark-HP
ZFPM2	23414	miR-200a-3p, Stark-HP
ZHX2	22882	miR-139-5p, Earls-HP
ZNF215	7762	miR-100-5p, Stark-PFC
ZNF395	55893	miR-122-5p, Stark-PFC
ZNRF2	223082	miR-100-5p, Stark-PFC
ZNRF3	84133	miR-93-5p, Stark-HP	miR-93-5p, Stark-PFC
